# Supplementary material for: QTL mapping of oleic acid content in modern VNIIMK sunflower (Helianthus annuus L.) lines by using GBS-based SNP map
Source: PLoS One. 2023 Oct 4;18(10):e0288772. doi: 10.1371/journal.pone.0288772 (PMC10550128; doi:10.1371/journal.pone.0288772)
Supplement: S1 Table — (XLS) [file pone.0288772.s002.xls]

## Sheet: TableS1
Sample ID	Population	OAC, %	High oleic
s2_VK876_VK876	VK876	92	1
s3_VK876_VK876	VK876	89.4	1
s4_VK876_VK876	VK876	90.5	1
s5_VK876_VK876	VK876	92	1
s6_VK876_VK876	VK876	88.7	1
s8_VK876_VK876	VK876	91.9	1
s9_VK876_VK876	VK876	89.8	1
s10_VK876_VK876	VK876	92.3	1
s1_VK101_VK101	VK101	48	0
s2_VK101_VK101	VK101	49.5	0
s3_VK101_VK101	VK101	48.7	0
s4_VK101_VK101	VK101	39.3	0
s8_VK101_VK101	VK101	48.6	0
s9_VK101_VK101	VK101	38.1	0
s10_VK101_VK101	VK101	44.2	0
s1_VK195_VK195	VK195	93	1
s3_VK195_VK195	VK195	91.3	1
s4_VK195_VK195	VK195	83.8	1
s5_VK195_VK195	VK195	91.8	1
s6_VK195_VK195	VK195	92	1
s7_VK195_VK195	VK195	92.1	1
s8_VK195_VK195	VK195	85.7	1
s9_VK195_VK195	VK195	89.2	1
s10_VK195_VK195	VK195	90.7	1
s2_VK303_VK303	VK303	36.6	0
s3_VK303_VK303	VK303	30.7	0
s4_VK303_VK303	VK303	45.1	0
s5_VK303_VK303	VK303	41.4	0
s7_VK303_VK303	VK303	40.6	0
s8_VK303_VK303	VK303	45.2	0
s9_VK303_VK303	VK303	39.5	0
s10_VK303_VK303	VK303	42.9	0
s10_VK195xVK303_VK195xVK303	VK195xVK303	59.9	0
s100_VK195xVK303_VK195xVK303	VK195xVK303	52.2	0
s101_VK195xVK303_VK195xVK303	VK195xVK303	85.9	1
s107_VK195xVK303_VK195xVK303	VK195xVK303	60	0
s108_VK195xVK303_VK195xVK303	VK195xVK303	40.8	0
s109_VK195xVK303_VK195xVK303	VK195xVK303	92.1	1
s112_VK195xVK303_VK195xVK303	VK195xVK303	51.1	0
s113_VK195xVK303_VK195xVK303	VK195xVK303	49.8	0
s114_VK195xVK303_VK195xVK303	VK195xVK303	84.6	1
s115_VK195xVK303_VK195xVK303	VK195xVK303	49.8	0
s116_VK195xVK303_VK195xVK303	VK195xVK303	55.4	0
s117_VK195xVK303_VK195xVK303	VK195xVK303	87.3	1
s118_VK195xVK303_VK195xVK303	VK195xVK303	49.4	0
s12_VK195xVK303_VK195xVK303	VK195xVK303	48.7	0
s121_VK195xVK303_VK195xVK303	VK195xVK303	47.8	0
s122_VK195xVK303_VK195xVK303	VK195xVK303	50.5	0
s123_VK195xVK303_VK195xVK303	VK195xVK303	47.9	0
s124_VK195xVK303_VK195xVK303	VK195xVK303	41.8	0
s125_VK195xVK303_VK195xVK303	VK195xVK303	50.5	0
s126_VK195xVK303_VK195xVK303	VK195xVK303	93.1	1
s127_VK195xVK303_VK195xVK303	VK195xVK303	58.9	0
s128_VK195xVK303_VK195xVK303	VK195xVK303	50.6	0
s13_VK195xVK303_VK195xVK303	VK195xVK303	94.4	1
s130_VK195xVK303_VK195xVK303	VK195xVK303	52.5	0
s137_VK195xVK303_VK195xVK303	VK195xVK303	90.5	1
s138_VK195xVK303_VK195xVK303	VK195xVK303	88.6	1
s139_VK195xVK303_VK195xVK303	VK195xVK303	93.3	1
s14_VK195xVK303_VK195xVK303	VK195xVK303	80	0
s140_VK195xVK303_VK195xVK303	VK195xVK303	46.2	0
s141_VK195xVK303_VK195xVK303	VK195xVK303	74.4	0
s142_VK195xVK303_VK195xVK303	VK195xVK303	60.5	0
s147_VK195xVK303_VK195xVK303	VK195xVK303	52.3	0
s148_VK195xVK303_VK195xVK303	VK195xVK303	49.6	0
s150_VK195xVK303_VK195xVK303	VK195xVK303	55.1	0
s151_VK195xVK303_VK195xVK303	VK195xVK303	50.4	0
s157_VK195xVK303_VK195xVK303	VK195xVK303	83.5	1
s158_VK195xVK303_VK195xVK303	VK195xVK303	55.2	0
s159_VK195xVK303_VK195xVK303	VK195xVK303	60	0
s161_VK195xVK303_VK195xVK303	VK195xVK303	57	0
s162_VK195xVK303_VK195xVK303	VK195xVK303	92.7	1
s163_VK195xVK303_VK195xVK303	VK195xVK303	63.9	0
s164_VK195xVK303_VK195xVK303	VK195xVK303	53.2	0
s165_VK195xVK303_VK195xVK303	VK195xVK303	59.3	0
s166_VK195xVK303_VK195xVK303	VK195xVK303	84.7	1
s167_VK195xVK303_VK195xVK303	VK195xVK303	58.3	0
s168_VK195xVK303_VK195xVK303	VK195xVK303	72.3	0
s169_VK195xVK303_VK195xVK303	VK195xVK303	76.9	0
s17_VK195xVK303_VK195xVK303	VK195xVK303	50	0
s170_VK195xVK303_VK195xVK303	VK195xVK303	54.8	0
s175_VK195xVK303_VK195xVK303	VK195xVK303	69.6	0
s176_VK195xVK303_VK195xVK303	VK195xVK303	45.5	0
s177_VK195xVK303_VK195xVK303	VK195xVK303	52.4	0
s178_VK195xVK303_VK195xVK303	VK195xVK303	49	0
s18_VK195xVK303_VK195xVK303	VK195xVK303	49.2	0
s180_VK195xVK303_VK195xVK303	VK195xVK303	93.8	1
s182_VK195xVK303_VK195xVK303	VK195xVK303	62.3	0
s184_VK195xVK303_VK195xVK303	VK195xVK303	76.2	0
s185_VK195xVK303_VK195xVK303	VK195xVK303	92.7	1
s186_VK195xVK303_VK195xVK303	VK195xVK303	52.8	0
s187_VK195xVK303_VK195xVK303	VK195xVK303	49.8	0
s188_VK195xVK303_VK195xVK303	VK195xVK303	47.8	0
s189_VK195xVK303_VK195xVK303	VK195xVK303	91.1	1
s19_VK195xVK303_VK195xVK303	VK195xVK303	80.1	0
s190_VK195xVK303_VK195xVK303	VK195xVK303	63.7	0
s191_VK195xVK303_VK195xVK303	VK195xVK303	92	1
s192_VK195xVK303_VK195xVK303	VK195xVK303	59.7	0
s193_VK195xVK303_VK195xVK303	VK195xVK303	53.4	0
s194_VK195xVK303_VK195xVK303	VK195xVK303	57.4	0
s195_VK195xVK303_VK195xVK303	VK195xVK303	40.6	0
s196_VK195xVK303_VK195xVK303	VK195xVK303	47.5	0
s197_VK195xVK303_VK195xVK303	VK195xVK303	61.9	0
s198_VK195xVK303_VK195xVK303	VK195xVK303	94.4	1
s199_VK195xVK303_VK195xVK303	VK195xVK303	86.3	1
s20_VK195xVK303_VK195xVK303	VK195xVK303	47.9	0
s200_VK195xVK303_VK195xVK303	VK195xVK303	51.7	0
s21_VK195xVK303_VK195xVK303	VK195xVK303	67.7	0
s22_VK195xVK303_VK195xVK303	VK195xVK303	54.3	0
s23_VK195xVK303_VK195xVK303	VK195xVK303	59.8	0
s24_VK195xVK303_VK195xVK303	VK195xVK303	49.6	0
s26_VK195xVK303_VK195xVK303	VK195xVK303	56.1	0
s31_VK195xVK303_VK195xVK303	VK195xVK303	51.7	0
s32_VK195xVK303_VK195xVK303	VK195xVK303	53.1	0
s33_VK195xVK303_VK195xVK303	VK195xVK303	57.4	0
s34_VK195xVK303_VK195xVK303	VK195xVK303	40.8	0
s35_VK195xVK303_VK195xVK303	VK195xVK303	71	0
s36_VK195xVK303_VK195xVK303	VK195xVK303	60.6	0
s37_VK195xVK303_VK195xVK303	VK195xVK303	86.9	1
s38_VK195xVK303_VK195xVK303	VK195xVK303	49.8	0
s39_VK195xVK303_VK195xVK303	VK195xVK303	61.3	0
s40_VK195xVK303_VK195xVK303	VK195xVK303	91.5	1
s44_VK195xVK303_VK195xVK303	VK195xVK303	44.1	0
s45_VK195xVK303_VK195xVK303	VK195xVK303	47.8	0
s46_VK195xVK303_VK195xVK303	VK195xVK303	52.8	0
s47_VK195xVK303_VK195xVK303	VK195xVK303	50.2	0
s48_VK195xVK303_VK195xVK303	VK195xVK303	49.9	0
s49_VK195xVK303_VK195xVK303	VK195xVK303	55	0
s51_VK195xVK303_VK195xVK303	VK195xVK303	79.4	0
s52_VK195xVK303_VK195xVK303	VK195xVK303	50.5	0
s53_VK195xVK303_VK195xVK303	VK195xVK303	49.5	0
s54_VK195xVK303_VK195xVK303	VK195xVK303	55.9	0
s55_VK195xVK303_VK195xVK303	VK195xVK303	74.4	0
s57_VK195xVK303_VK195xVK303	VK195xVK303	55.8	0
s58_VK195xVK303_VK195xVK303	VK195xVK303	52.4	0
s59_VK195xVK303_VK195xVK303	VK195xVK303	48.6	0
s6_VK195xVK303_VK195xVK303	VK195xVK303	92.3	1
s61_VK195xVK303_VK195xVK303	VK195xVK303	92.1	1
s63_VK195xVK303_VK195xVK303	VK195xVK303	56.8	0
s64_VK195xVK303_VK195xVK303	VK195xVK303	61.3	0
s65_VK195xVK303_VK195xVK303	VK195xVK303	68.7	0
s67_VK195xVK303_VK195xVK303	VK195xVK303	50.2	0
s68_VK195xVK303_VK195xVK303	VK195xVK303	67.1	0
s69_VK195xVK303_VK195xVK303	VK195xVK303	94.3	1
s7_VK195xVK303_VK195xVK303	VK195xVK303	51.2	0
s70_VK195xVK303_VK195xVK303	VK195xVK303	55.2	0
s71_VK195xVK303_VK195xVK303	VK195xVK303	69.7	0
s73_VK195xVK303_VK195xVK303	VK195xVK303	56.2	0
s74_VK195xVK303_VK195xVK303	VK195xVK303	72.2	0
s75_VK195xVK303_VK195xVK303	VK195xVK303	92.8	1
s76_VK195xVK303_VK195xVK303	VK195xVK303	45.5	0
s77_VK195xVK303_VK195xVK303	VK195xVK303	56.9	0
s78_VK195xVK303_VK195xVK303	VK195xVK303	58.2	0
s79_VK195xVK303_VK195xVK303	VK195xVK303	52.6	0
s8_VK195xVK303_VK195xVK303	VK195xVK303	54.9	0
s80_VK195xVK303_VK195xVK303	VK195xVK303	50.5	0
s81_VK195xVK303_VK195xVK303	VK195xVK303	57.9	0
s82_VK195xVK303_VK195xVK303	VK195xVK303	49.7	0
s83_VK195xVK303_VK195xVK303	VK195xVK303	52.6	0
s84_VK195xVK303_VK195xVK303	VK195xVK303	92.3	1
s85_VK195xVK303_VK195xVK303	VK195xVK303	76.6	0
s86_VK195xVK303_VK195xVK303	VK195xVK303	79.3	0
s87_VK195xVK303_VK195xVK303	VK195xVK303	49.7	0
s88_VK195xVK303_VK195xVK303	VK195xVK303	64	0
s89_VK195xVK303_VK195xVK303	VK195xVK303	51.6	0
s9_VK195xVK303_VK195xVK303	VK195xVK303	48.1	0
s90_VK195xVK303_VK195xVK303	VK195xVK303	91.8	1
s91_VK195xVK303_VK195xVK303	VK195xVK303	46.3	0
s92_VK195xVK303_VK195xVK303	VK195xVK303	52.5	0
s93_VK195xVK303_VK195xVK303	VK195xVK303	73.2	0
s94_VK195xVK303_VK195xVK303	VK195xVK303	86.9	1
s95_VK195xVK303_VK195xVK303	VK195xVK303	90.6	1
s98_VK195xVK303_VK195xVK303	VK195xVK303	53.6	0
s99_VK195xVK303_VK195xVK303	VK195xVK303	42.2	0
s1_VK876xVK101_VK876xVK101	VK876xVK101	93.7	1
s10_VK876xVK101_VK876xVK101	VK876xVK101	65.4	0
s101_VK876xVK101_VK876xVK101	VK876xVK101	60.1	0
s102_VK876xVK101_VK876xVK101	VK876xVK101	65.1	0
s103_VK876xVK101_VK876xVK101	VK876xVK101	92.6	1
s104_VK876xVK101_VK876xVK101	VK876xVK101	92.2	1
s105_VK876xVK101_VK876xVK101	VK876xVK101	64.1	0
s106_VK876xVK101_VK876xVK101	VK876xVK101	92.8	1
s107_VK876xVK101_VK876xVK101	VK876xVK101	94.9	1
s108_VK876xVK101_VK876xVK101	VK876xVK101	91.9	1
s109_VK876xVK101_VK876xVK101	VK876xVK101	81.7	0
s11_VK876xVK101_VK876xVK101	VK876xVK101	93.1	1
s110_VK876xVK101_VK876xVK101	VK876xVK101	86.1	1
s111_VK876xVK101_VK876xVK101	VK876xVK101	63	0
s112_VK876xVK101_VK876xVK101	VK876xVK101	67	0
s113_VK876xVK101_VK876xVK101	VK876xVK101	92.2	1
s114_VK876xVK101_VK876xVK101	VK876xVK101	31.4	0
s115_VK876xVK101_VK876xVK101	VK876xVK101	93.5	1
s116_VK876xVK101_VK876xVK101	VK876xVK101	92.4	1
s117_VK876xVK101_VK876xVK101	VK876xVK101	92.8	1
s118_VK876xVK101_VK876xVK101	VK876xVK101	66.3	0
s119_VK876xVK101_VK876xVK101	VK876xVK101	67.9	0
s12_VK876xVK101_VK876xVK101	VK876xVK101	72.3	0
s120_VK876xVK101_VK876xVK101	VK876xVK101	61.9	0
s123_VK876xVK101_VK876xVK101	VK876xVK101	92.7	1
s124_VK876xVK101_VK876xVK101	VK876xVK101	92.9	1
s125_VK876xVK101_VK876xVK101	VK876xVK101	91	1
s126_VK876xVK101_VK876xVK101	VK876xVK101	93.4	1
s127_VK876xVK101_VK876xVK101	VK876xVK101	60.8	0
s128_VK876xVK101_VK876xVK101	VK876xVK101	94.8	1
s129_VK876xVK101_VK876xVK101	VK876xVK101	92.9	1
s13_VK876xVK101_VK876xVK101	VK876xVK101	93	1
s130_VK876xVK101_VK876xVK101	VK876xVK101	93.7	1
s131_VK876xVK101_VK876xVK101	VK876xVK101	97.4	1
s132_VK876xVK101_VK876xVK101	VK876xVK101	90.9	1
s133_VK876xVK101_VK876xVK101	VK876xVK101	91.9	1
s135_VK876xVK101_VK876xVK101	VK876xVK101	67.9	0
s14_VK876xVK101_VK876xVK101	VK876xVK101	91.4	1
s141_VK876xVK101_VK876xVK101	VK876xVK101	92.7	1
s143_VK876xVK101_VK876xVK101	VK876xVK101	70.4	0
s145_VK876xVK101_VK876xVK101	VK876xVK101	94.5	1
s146_VK876xVK101_VK876xVK101	VK876xVK101	94.8	1
s147_VK876xVK101_VK876xVK101	VK876xVK101	93.6	1
s148_VK876xVK101_VK876xVK101	VK876xVK101	92.7	1
s149_VK876xVK101_VK876xVK101	VK876xVK101	92.2	1
s15_VK876xVK101_VK876xVK101	VK876xVK101	61.2	0
s150_VK876xVK101_VK876xVK101	VK876xVK101	89.6	1
s151_VK876xVK101_VK876xVK101	VK876xVK101	89.3	1
s152_VK876xVK101_VK876xVK101	VK876xVK101	92.5	1
s153_VK876xVK101_VK876xVK101	VK876xVK101	90.7	1
s154_VK876xVK101_VK876xVK101	VK876xVK101	90.5	1
s155_VK876xVK101_VK876xVK101	VK876xVK101	72.1	0
s156_VK876xVK101_VK876xVK101	VK876xVK101	93.8	1
s157_VK876xVK101_VK876xVK101	VK876xVK101	68.7	0
s158_VK876xVK101_VK876xVK101	VK876xVK101	92.7	1
s159_VK876xVK101_VK876xVK101	VK876xVK101	90.2	1
s16_VK876xVK101_VK876xVK101	VK876xVK101	92.3	1
s160_VK876xVK101_VK876xVK101	VK876xVK101	95.6	1
s163_VK876xVK101_VK876xVK101	VK876xVK101	94.1	1
s164_VK876xVK101_VK876xVK101	VK876xVK101	69.1	0
s165_VK876xVK101_VK876xVK101	VK876xVK101	92.3	1
s167_VK876xVK101_VK876xVK101	VK876xVK101	93.9	1
s168_VK876xVK101_VK876xVK101	VK876xVK101	74.7	0
s169_VK876xVK101_VK876xVK101	VK876xVK101	93.9	1
s170_VK876xVK101_VK876xVK101	VK876xVK101	66.7	0
s172_VK876xVK101_VK876xVK101	VK876xVK101	96.6	1
s173_VK876xVK101_VK876xVK101	VK876xVK101	76.2	0
s174_VK876xVK101_VK876xVK101	VK876xVK101	94.2	1
s175_VK876xVK101_VK876xVK101	VK876xVK101	94.7	1
s176_VK876xVK101_VK876xVK101	VK876xVK101	77.6	0
s177_VK876xVK101_VK876xVK101	VK876xVK101	91.7	1
s178_VK876xVK101_VK876xVK101	VK876xVK101	91.8	1
s179_VK876xVK101_VK876xVK101	VK876xVK101	60.4	0
s18_VK876xVK101_VK876xVK101	VK876xVK101	93.4	1
s180_VK876xVK101_VK876xVK101	VK876xVK101	90.8	1
s181_VK876xVK101_VK876xVK101	VK876xVK101	65.6	0
s182_VK876xVK101_VK876xVK101	VK876xVK101	95	1
s184_VK876xVK101_VK876xVK101	VK876xVK101	65.1	0
s186_VK876xVK101_VK876xVK101	VK876xVK101	60.5	0
s187_VK876xVK101_VK876xVK101	VK876xVK101	95.9	1
s188_VK876xVK101_VK876xVK101	VK876xVK101	89.8	1
s189_VK876xVK101_VK876xVK101	VK876xVK101	91.5	1
s19_VK876xVK101_VK876xVK101	VK876xVK101	94.5	1
s190_VK876xVK101_VK876xVK101	VK876xVK101	60.4	0
s191_VK876xVK101_VK876xVK101	VK876xVK101	92.1	1
s192_VK876xVK101_VK876xVK101	VK876xVK101	94.7	1
s193_VK876xVK101_VK876xVK101	VK876xVK101	70.7	0
s194_VK876xVK101_VK876xVK101	VK876xVK101	93.1	1
s195_VK876xVK101_VK876xVK101	VK876xVK101	92.3	1
s196_VK876xVK101_VK876xVK101	VK876xVK101	63.7	0
s197_VK876xVK101_VK876xVK101	VK876xVK101	96.2	1
s198_VK876xVK101_VK876xVK101	VK876xVK101	93.9	1
s199_VK876xVK101_VK876xVK101	VK876xVK101	93.9	1
s2_VK876xVK101_VK876xVK101	VK876xVK101	93.9	1
s20_VK876xVK101_VK876xVK101	VK876xVK101	65.5	0
s21_VK876xVK101_VK876xVK101	VK876xVK101	94.2	1
s22_VK876xVK101_VK876xVK101	VK876xVK101	93	1
s23_VK876xVK101_VK876xVK101	VK876xVK101	96.3	1
s3_VK876xVK101_VK876xVK101	VK876xVK101	95	1
s33_VK876xVK101_VK876xVK101	VK876xVK101	94.2	1
s34_VK876xVK101_VK876xVK101	VK876xVK101	89.4	1
s35_VK876xVK101_VK876xVK101	VK876xVK101	88.8	1
s37_VK876xVK101_VK876xVK101	VK876xVK101	62.8	0
s38_VK876xVK101_VK876xVK101	VK876xVK101	65.2	0
s39_VK876xVK101_VK876xVK101	VK876xVK101	93.9	1
s4_VK876xVK101_VK876xVK101	VK876xVK101	91.8	1
s41_VK876xVK101_VK876xVK101	VK876xVK101	90.2	1
s42_VK876xVK101_VK876xVK101	VK876xVK101	90.4	1
s43_VK876xVK101_VK876xVK101	VK876xVK101	94.7	1
s44_VK876xVK101_VK876xVK101	VK876xVK101	91.8	1
s45_VK876xVK101_VK876xVK101	VK876xVK101	92.4	1
s46_VK876xVK101_VK876xVK101	VK876xVK101	92.4	1
s49_VK876xVK101_VK876xVK101	VK876xVK101	90.9	1
s5_VK876xVK101_VK876xVK101	VK876xVK101	94	1
s50_VK876xVK101_VK876xVK101	VK876xVK101	67.1	0
s51_VK876xVK101_VK876xVK101	VK876xVK101	89.9	1
s52_VK876xVK101_VK876xVK101	VK876xVK101	57.5	0
s56_VK876xVK101_VK876xVK101	VK876xVK101	90.6	1
s59_VK876xVK101_VK876xVK101	VK876xVK101	65.7	0
s6_VK876xVK101_VK876xVK101	VK876xVK101	91.2	1
s60_VK876xVK101_VK876xVK101	VK876xVK101	90.4	1
s61_VK876xVK101_VK876xVK101	VK876xVK101	92.2	1
s62_VK876xVK101_VK876xVK101	VK876xVK101	91.5	1
s63_VK876xVK101_VK876xVK101	VK876xVK101	91.6	1
s64_VK876xVK101_VK876xVK101	VK876xVK101	90.4	1
s65_VK876xVK101_VK876xVK101	VK876xVK101	91.8	1
s66_VK876xVK101_VK876xVK101	VK876xVK101	61.8	0
s67_VK876xVK101_VK876xVK101	VK876xVK101	59.8	0
s68_VK876xVK101_VK876xVK101	VK876xVK101	92.2	1
s69_VK876xVK101_VK876xVK101	VK876xVK101	91.8	1
s7_VK876xVK101_VK876xVK101	VK876xVK101	95	1
s70_VK876xVK101_VK876xVK101	VK876xVK101	92.6	1
s71_VK876xVK101_VK876xVK101	VK876xVK101	90.2	1
s72_VK876xVK101_VK876xVK101	VK876xVK101	76	0
s73_VK876xVK101_VK876xVK101	VK876xVK101	91.4	1
s74_VK876xVK101_VK876xVK101	VK876xVK101	91.8	1
s75_VK876xVK101_VK876xVK101	VK876xVK101	92.2	1
s76_VK876xVK101_VK876xVK101	VK876xVK101	91.6	1
s78_VK876xVK101_VK876xVK101	VK876xVK101	93.1	1
s79_VK876xVK101_VK876xVK101	VK876xVK101	91.2	1
s8_VK876xVK101_VK876xVK101	VK876xVK101	95.2	1
s80_VK876xVK101_VK876xVK101	VK876xVK101	91.9	1
s81_VK876xVK101_VK876xVK101	VK876xVK101	91.4	1
s9_VK876xVK101_VK876xVK101	VK876xVK101	63.2	0
