# Supplementary material for: QTL mapping of oleic acid content in modern VNIIMK sunflower (Helianthus annuus L.) lines by using GBS-based SNP map
Source: PLoS One. 2023 Oct 4;18(10):e0288772. doi: 10.1371/journal.pone.0288772 (PMC10550128; doi:10.1371/journal.pone.0288772)
Supplement: S2 Table — (XLS) [file pone.0288772.s003.xls]

## Sheet: TableS2
Marker	Chromosomes	Position (cM)	Population	Ol SIM	OAC SIM	OAC CIM
S1_8949965	1	1.05539	VK195xVK303	0.332306	0.563632	0.32482
S1_9266032	1	3.75493	VK195xVK303	0.0654682	0.0650899	0.0818056
S1_9228105	1	3.75494	VK195xVK303	0.0654682	0.0650899	0.0818057
S1_10415917	1	5.62073	VK195xVK303	0.373053	0.325682	0.0324202
S1_8742214	1	12.4223	VK195xVK303	0.401112	0.555026	0.0810389
S1_8049880	1	20.0877	VK195xVK303	0.680053	0.933073	0.00843825
S1_7625965	1	20.0878	VK195xVK303	0.679805	0.930991	0.00854512
S1_49525824	1	32.2933	VK195xVK303	1.40736	1.76558	0.72977
S1_49670848	1	32.2934	VK195xVK303	1.40736	1.76558	0.72977
S1_49384363	1	32.2934	VK195xVK303	1.40735	1.76559	0.729772
S1_57300775	1	37.2276	VK195xVK303	1.8238	2.1561	0.838673
S1_57524367	1	39.0379	VK195xVK303	1.11263	1.56798	0.802869
S1_57505681	1	39.0379	VK195xVK303	1.11263	1.56798	0.802869
S1_57532019	1	39.0379	VK195xVK303	1.11263	1.56798	0.802869
S1_59718236	1	45.7328	VK195xVK303	1.02194	1.09413	0.350573
S1_59941701	1	45.7328	VK195xVK303	1.02194	1.09413	0.350573
S1_59894848	1	45.7328	VK195xVK303	1.02194	1.09413	0.350573
S1_60321836	1	48.336	VK195xVK303	1.15945	1.3827	0.52806
S1_60231078	1	48.336	VK195xVK303	1.15945	1.38271	0.52806
S1_61829098	1	50.8865	VK195xVK303	1.37474	1.9193	0.740563
S1_62275206	1	51.2952	VK195xVK303	1.15292	1.64017	0.449087
S1_62112776	1	51.2952	VK195xVK303	1.15292	1.64017	0.449087
S1_62154487	1	51.2952	VK195xVK303	1.15292	1.64017	0.449087
S1_64009237	1	62.1492	VK195xVK303	0.843255	0.99817	0.530366
S1_64296046	1	63.5366	VK195xVK303	1.02007	1.03733	0.408886
S1_64314571	1	63.5366	VK195xVK303	1.02007	1.03733	0.408885
S1_66883106	1	72.5836	VK195xVK303	0.589182	0.437287	0.188589
S1_67907194	1	73.2229	VK195xVK303	0.502298	0.32905	0.17593
S1_68249977	1	75.5939	VK195xVK303	0.701449	0.408201	0.138102
S1_68333217	1	76.7496	VK195xVK303	0.569216	0.590571	0.210545
S1_68564675	1	77.7773	VK195xVK303	0.619597	0.761761	0.267863
S1_68954923	1	77.7773	VK195xVK303	0.619597	0.761763	0.267864
S1_68674384	1	77.7773	VK195xVK303	0.619597	0.761763	0.267864
S1_56824042	1	86.0465	VK195xVK303	1.29724	1.47829	0.439896
S1_56474204	1	86.0465	VK195xVK303	1.29712	1.47822	0.439876
S1_55157943	1	86.5849	VK195xVK303	1.02862	1.31403	0.35611
S1_55221598	1	86.5849	VK195xVK303	1.02862	1.31403	0.35611
S1_55153369	1	86.9465	VK195xVK303	0.950999	1.13488	0.289848
S1_54474863	1	87.5902	VK195xVK303	0.849461	0.839766	0.198048
S1_54419348	1	87.5902	VK195xVK303	0.849461	0.839766	0.198048
S1_55074343	1	87.5902	VK195xVK303	0.849461	0.839766	0.198048
S1_54598692	1	87.5902	VK195xVK303	0.849461	0.839766	0.198048
S1_55196434	1	88.7093	VK195xVK303	1.06414	1.34421	0.36699
S1_55496596	1	88.7093	VK195xVK303	1.06414	1.34421	0.36699
S1_1055391	1	93.3508	VK195xVK303	1.2829	1.91402	0.487903
S1_1460250	1	93.3508	VK195xVK303	1.2829	1.91402	0.487903
S1_4035551	1	96.2553	VK195xVK303	1.55012	1.95346	0.389936
S1_4152937	1	96.2554	VK195xVK303	1.55012	1.95346	0.389936
S1_4197328	1	96.2554	VK195xVK303	1.55012	1.95346	0.389935
S1_5374227	1	98.8766	VK195xVK303	1.17972	1.37006	0.229224
S1_6273011	1	101.786	VK195xVK303	1.00819	1.08755	0.212616
S1_6293936	1	101.786	VK195xVK303	1.00819	1.08755	0.212616
S1_74259343	1	120.656	VK195xVK303	0.116948	0.223529	0.0148849
S1_74081696	1	120.656	VK195xVK303	0.116948	0.223528	0.0148849
S1_73473019	1	120.656	VK195xVK303	0.116948	0.223536	0.0148876
S1_74885252	1	122.202	VK195xVK303	0.124457	0.205463	0.00888658
S1_74754734	1	122.202	VK195xVK303	0.124457	0.205463	0.0088866
S1_77551444	1	127.481	VK195xVK303	0.181276	0.640185	0.0865971
S1_77549723	1	127.481	VK195xVK303	0.181276	0.640185	0.0865971
S1_77999468	1	128.395	VK195xVK303	0.230428	0.62266	0.163198
S1_78047370	1	128.395	VK195xVK303	0.230429	0.62266	0.163198
S1_79487338	1	133.703	VK195xVK303	0.867553	0.584259	0.502922
S1_80125980	1	136.853	VK195xVK303	0.828293	0.53345	0.567451
S1_80144603	1	136.853	VK195xVK303	0.828292	0.53345	0.567451
S1_80836068	1	139.44	VK195xVK303	0.343472	0.59002	0.400319
S1_80968823	1	140.314	VK195xVK303	0.222132	0.538272	0.391575
S1_80968898	1	140.314	VK195xVK303	0.222132	0.538271	0.391575
S1_85055326	1	147.635	VK195xVK303	0.00890062	0.465097	0.176025
S1_87954878	1	151.186	VK195xVK303	0.0729587	0.312274	0.128931
S1_87979263	1	151.186	VK195xVK303	0.0729591	0.312275	0.128931
S1_89352891	1	153.342	VK195xVK303	0.0521608	0.408779	0.109031
S1_90147102	1	154.989	VK195xVK303	0.122274	0.319423	0.0109518
S1_90690836	1	163.327	VK195xVK303	1.00487	0.50904	0.574359
S1_90975372	1	164.825	VK195xVK303	0.668015	0.479874	0.423614
S1_91008204	1	164.858	VK195xVK303	0.586992	0.339151	0.32457
S1_91637783	1	174.215	VK195xVK303	0.0576944	0.270901	0.000234377
S1_91460543	1	174.216	VK195xVK303	0.0576944	0.270901	0.000234374
S1_92690897	1	174.873	VK195xVK303	0.119855	0.421148	0.0106122
S1_97204809	1	183.328	VK195xVK303	0.210677	0.365282	0.151713
S1_97328831	1	183.328	VK195xVK303	0.210854	0.36507	0.151922
S1_97829645	1	183.328	VK195xVK303	0.266895	0.356072	0.169124
S1_98525900	1	183.328	VK195xVK303	0.266899	0.356072	0.169125
S1_97049211	1	185.327	VK195xVK303	0.0597976	0.544778	0.134474
S1_97049153	1	185.327	VK195xVK303	0.0597977	0.544778	0.134474
S1_96679263	1	188.003	VK195xVK303	0.372869	0.779153	0.19756
S1_96729585	1	188.003	VK195xVK303	0.372875	0.779169	0.197569
S1_96262703	1	188.003	VK195xVK303	0.372872	0.779167	0.197568
S1_96758486	1	188.378	VK195xVK303	0.36987	0.628273	0.141203
S1_104101501	1	194.095	VK195xVK303	0.0441385	0.634426	0.0631278
S1_103774223	1	194.095	VK195xVK303	0.0441386	0.634426	0.0631278
S1_103795871	1	194.095	VK195xVK303	0.0441385	0.634426	0.0631277
S1_104613621	1	196.488	VK195xVK303	0.0874678	0.643	0.00640119
S1_104564007	1	196.488	VK195xVK303	0.0874678	0.643	0.00640121
S1_104973273	1	197.939	VK195xVK303	0.135577	0.719792	0.0224575
S1_104971953	1	197.939	VK195xVK303	0.135577	0.719792	0.0224576
S1_105076183	1	198.496	VK195xVK303	0.100895	0.696725	0.0254756
S1_105219863	1	199.677	VK195xVK303	0.085417	0.864439	0.0824578
S1_105249543	1	201.806	VK195xVK303	0.109167	0.843622	0.111516
S1_105281914	1	201.806	VK195xVK303	0.108158	0.83826	0.109449
S1_105806333	1	204.939	VK195xVK303	0.117131	0.791954	0.096349
S1_107044722	1	206.161	VK195xVK303	0.230851	0.689627	0.111473
S1_106864405	1	206.161	VK195xVK303	0.230851	0.689627	0.111473
S1_107108313	1	206.161	VK195xVK303	0.230851	0.689627	0.111473
S1_106763570	1	207.532	VK195xVK303	0.261988	0.706043	0.359835
S1_106738326	1	207.532	VK195xVK303	0.261988	0.706042	0.359834
S1_106543079	1	208.026	VK195xVK303	0.26946	0.702012	0.346383
S1_106558934	1	208.849	VK195xVK303	0.308438	0.7255	0.320159
S1_112663799	1	215.756	VK195xVK303	0.0603763	0.429534	0.00113591
S1_112691591	1	215.756	VK195xVK303	0.0603763	0.429534	0.00113591
S1_113431666	1	217.049	VK195xVK303	0.043306	0.377378	6.27577e-05
S1_113338245	1	217.049	VK195xVK303	0.0433055	0.377382	6.27013e-05
S1_111561745	1	218.441	VK195xVK303	0.096394	0.498037	0.00459827
S1_111647381	1	218.441	VK195xVK303	0.096394	0.498037	0.00459826
S1_109931898	1	223.213	VK195xVK303	0.114412	0.276425	0.209799
S1_109892110	1	223.213	VK195xVK303	0.114412	0.276425	0.209799
S1_109744035	1	224.095	VK195xVK303	0.0450879	0.185867	0.119127
S1_113813761	1	229.921	VK195xVK303	0.0367427	0.223406	0.0643247
S1_113944212	1	230.991	VK195xVK303	0.13185	0.382961	0.0910612
S1_114221290	1	231.415	VK195xVK303	0.183924	0.370424	0.131618
S1_115124906	1	235.048	VK195xVK303	0.755007	0.763879	0.35464
S1_115693503	1	235.599	VK195xVK303	0.516877	0.442883	0.253662
S1_115920979	1	237.225	VK195xVK303	0.345729	0.529273	0.188222
S1_116056152	1	238.719	VK195xVK303	0.201289	0.252415	0.0733841
S1_118982010	1	242.966	VK195xVK303	0.389497	0.497378	0.682318
S1_119512637	1	243.528	VK195xVK303	0.376441	0.474954	0.588624
S1_120208240	1	244.341	VK195xVK303	0.270886	0.582289	0.429779
S1_121166033	1	247.446	VK195xVK303	0.13041	0.540317	0.388404
S1_120950316	1	247.942	VK195xVK303	0.159249	0.620525	0.122919
S1_120744192	1	249.316	VK195xVK303	0.126982	0.511319	0.157779
S1_119660176	1	252.109	VK195xVK303	0.308858	0.40351	0.472345
S1_119335146	1	252.798	VK195xVK303	0.367266	0.390837	0.579578
S1_119332344	1	252.798	VK195xVK303	0.367265	0.390837	0.579578
S1_118632493	1	255.345	VK195xVK303	0.19576	0.377419	0.224746
S1_118080028	1	256.02	VK195xVK303	0.146685	0.29138	0.0860454
S1_118152540	1	256.02	VK195xVK303	0.146685	0.29138	0.0860454
S1_109563781	1	258.5	VK195xVK303	0.199485	0.287396	0.272374
S1_109585122	1	258.5	VK195xVK303	0.199485	0.287396	0.272375
S1_108998724	1	259.38	VK195xVK303	0.0387552	0.170239	0.17616
S1_95317952	1	262.267	VK195xVK303	0.0106905	0.226831	0.00813956
S1_95190698	1	263.072	VK195xVK303	0.0109771	0.17343	0.149089
S1_94869604	1	263.072	VK195xVK303	0.00932012	0.169182	0.149188
S1_94913053	1	263.072	VK195xVK303	0.00932004	0.169182	0.149188
S1_94459343	1	264.094	VK195xVK303	0.0183781	0.320657	0.143575
S1_94160759	1	264.566	VK195xVK303	0.0878647	0.485613	0.173709
S1_93574276	1	265.312	VK195xVK303	0.114004	0.571324	0.0406445
S1_93864154	1	265.312	VK195xVK303	0.114004	0.571324	0.0406445
S1_94015722	1	265.312	VK195xVK303	0.114004	0.571324	0.0406445
S1_102981723	1	267.919	VK195xVK303	0.00767837	0.224343	0.0368754
S1_102970568	1	267.919	VK195xVK303	0.00767832	0.224343	0.0368755
S1_102579720	1	268.777	VK195xVK303	0.00184503	0.127743	0.0297245
S1_102735870	1	268.777	VK195xVK303	0.00184502	0.127743	0.0297246
S1_102706903	1	268.777	VK195xVK303	0.00184501	0.127743	0.0297246
S1_102271403	1	269.072	VK195xVK303	0.00259365	0.137297	0.137311
S1_121379958	1	275.512	VK195xVK303	0.0237854	0.372397	0.151079
S1_121382011	1	275.512	VK195xVK303	0.0237854	0.372397	0.151079
S1_121898675	1	277.786	VK195xVK303	0.0477395	0.362687	0.299428
S1_121836428	1	277.786	VK195xVK303	0.0477396	0.362687	0.299428
S1_121810599	1	277.786	VK195xVK303	0.0477396	0.362687	0.299428
S1_123762220	1	283.703	VK195xVK303	0.206975	0.3768	0.0843108
S1_125472065	1	288.793	VK195xVK303	0.192075	0.895467	0.0750404
S1_125465445	1	288.793	VK195xVK303	0.192075	0.895466	0.0750403
S1_125655086	1	290.85	VK195xVK303	0.193015	0.830566	0.134985
S1_127155086	1	298.565	VK195xVK303	0.178735	0.276561	0.19257
S1_127437149	1	299.496	VK195xVK303	0.0813456	0.20203	0.199093
S1_128238078	1	302.976	VK195xVK303	0.294617	0.526961	1.01085
S1_129385371	1	305.126	VK195xVK303	0.689192	0.665393	0.641035
S1_129542190	1	305.126	VK195xVK303	0.689191	0.665393	0.641035
S1_132000648	1	316.559	VK195xVK303	0.0483391	0.421991	0.400533
S1_132197606	1	316.559	VK195xVK303	0.0483391	0.421991	0.400533
S1_132353962	1	316.559	VK195xVK303	0.0483391	0.421991	0.400533
S1_132648400	1	317.922	VK195xVK303	0.126763	0.632559	0.732473
S1_133684713	1	323.705	VK195xVK303	0.408577	0.743587	0.553441
S1_133678634	1	323.705	VK195xVK303	0.408576	0.743586	0.55344
S1_133665000	1	323.705	VK195xVK303	0.408576	0.743586	0.55344
S1_134987372	1	329.623	VK195xVK303	0.131965	0.328093	0.0999783
S1_140348223	1	347.46	VK195xVK303	0.152937	0.108166	0.00157173
S1_140089606	1	347.46	VK195xVK303	0.152937	0.108166	0.00157173
S1_140450360	1	347.504	VK195xVK303	0.139882	0.129068	0.00147727
S1_141784500	1	361.23	VK195xVK303	0.0390402	0.0746548	0.248356
S1_141785379	1	361.23	VK195xVK303	0.0390402	0.0746549	0.248356
S1_142099257	1	361.575	VK195xVK303	0.0219556	0.140374	0.2742
S1_142878852	1	366.006	VK195xVK303	0.124507	0.441138	0.496841
S1_144644668	1	374.59	VK195xVK303	0.0694426	0.562535	0.707499
S1_145060616	1	375.689	VK195xVK303	0.0337287	0.546524	0.633785
S1_146042864	1	376.274	VK195xVK303	0.013722	0.477269	0.600501
S1_147931278	1	380.823	VK195xVK303	0.00668266	0.313541	0.381306
S1_147234410	1	380.823	VK195xVK303	0.00668265	0.313541	0.381306
S1_148538335	1	381.274	VK195xVK303	0.0248577	0.413487	0.421423
S1_148699641	1	381.594	VK195xVK303	0.0550687	0.472182	0.478495
S2_119769842	2	0	VK195xVK303	0.993814	0.320477	1.50625
S2_119621876	2	1e-05	VK195xVK303	0.993814	0.320477	1.50625
S2_119859552	2	2e-05	VK195xVK303	0.993814	0.320477	1.50625
S2_121516266	2	12.8185	VK195xVK303	0.523671	0.441772	0.884793
S2_122225699	2	13.7546	VK195xVK303	0.388549	0.281272	0.819816
S2_122456106	2	15.6263	VK195xVK303	0.457582	0.150263	1.00298
S2_122445092	2	15.6263	VK195xVK303	0.457582	0.150263	1.00298
S2_88175335	2	29.4896	VK195xVK303	0.424968	0.0715676	0.35281
S2_88695798	2	29.6696	VK195xVK303	0.441585	0.0691686	0.32694
S2_89865887	2	32.5559	VK195xVK303	0.668286	0.0263374	0.345219
S2_89830361	2	32.5559	VK195xVK303	0.668286	0.0263374	0.345219
S2_102234977	2	47.7884	VK195xVK303	1.20845	0.531597	0.969716
S2_102266246	2	47.7885	VK195xVK303	1.20845	0.531597	0.969716
S2_22180927	2	62.6334	VK195xVK303	0.146485	0.0798936	0.32431
S2_21894460	2	62.6334	VK195xVK303	0.146484	0.0798935	0.32431
S2_21230790	2	65.5969	VK195xVK303	0.237653	0.162585	0.30817
S2_20939920	2	65.5969	VK195xVK303	0.237653	0.162585	0.308169
S2_20633968	2	67.6267	VK195xVK303	0.309134	0.217356	0.311028
S2_67333728	2	78.5681	VK195xVK303	0.231225	0.0917077	0.465079
S2_67130056	2	78.5681	VK195xVK303	0.231225	0.0917078	0.465079
S2_63619379	2	82.647	VK195xVK303	0.456238	0.351512	0.926456
S2_63378716	2	83.0463	VK195xVK303	0.522869	0.503764	1.49896
S2_62975517	2	83.826	VK195xVK303	0.558153	0.518987	1.35092
S2_62381596	2	83.826	VK195xVK303	0.614899	0.559583	1.37584
S2_62466731	2	83.8261	VK195xVK303	0.6149	0.559584	1.37584
S2_72026579	2	87.49	VK195xVK303	0.167476	0.0676683	0.883565
S2_49519372	2	88.5648	VK195xVK303	0.152484	0.00387182	0.705468
S2_49526847	2	88.5648	VK195xVK303	0.152484	0.00387184	0.705468
S2_49797356	2	88.5649	VK195xVK303	0.152484	0.00387183	0.705468
S2_50043866	2	88.5649	VK195xVK303	0.152484	0.00387184	0.705468
S2_49523368	2	88.5649	VK195xVK303	0.152483	0.00387184	0.705466
S2_49457828	2	88.5649	VK195xVK303	0.152483	0.00387187	0.705466
S2_45974599	2	91.5365	VK195xVK303	0.0236259	0.0388659	0.566275
S2_45857666	2	91.5365	VK195xVK303	0.0236258	0.038866	0.566275
S2_45609976	2	92.0429	VK195xVK303	0.0447917	0.037301	0.484692
S2_43732504	2	94.3655	VK195xVK303	0.0639251	0.0994108	0.453459
S2_43930643	2	94.3655	VK195xVK303	0.0639251	0.0994109	0.453459
S2_40866865	2	96.8768	VK195xVK303	0.457646	0.0388239	0.282113
S2_41736360	2	96.8768	VK195xVK303	0.457632	0.0388218	0.282083
S2_42446794	2	96.8768	VK195xVK303	0.45128	0.0383322	0.281518
S2_128244422	2	103.616	VK195xVK303	0.229873	0.00851048	0.804519
S2_128761030	2	103.616	VK195xVK303	0.235777	0.00960515	0.807275
S2_129282842	2	103.616	VK195xVK303	0.226674	0.0115627	0.77802
S2_129180611	2	103.616	VK195xVK303	0.226673	0.0115628	0.778018
S2_127321796	2	104.052	VK195xVK303	0.103943	0.0415103	0.829421
S2_127327575	2	104.052	VK195xVK303	0.103943	0.0415104	0.829421
S2_127322639	2	104.052	VK195xVK303	0.103943	0.0415105	0.829421
S2_127331616	2	104.052	VK195xVK303	0.103943	0.0415105	0.829421
S2_73134144	2	105.099	VK195xVK303	0.0608883	0.0633348	0.929834
S2_73591386	2	105.099	VK195xVK303	0.0608882	0.063335	0.929835
S2_80941188	2	105.588	VK195xVK303	0.0682564	0.0239472	0.507579
S2_80836174	2	105.588	VK195xVK303	0.0682563	0.0239472	0.507579
S2_82613835	2	105.588	VK195xVK303	0.0682562	0.0239473	0.507579
S2_82472061	2	105.588	VK195xVK303	0.0682562	0.0239473	0.507579
S2_81461301	2	105.804	VK195xVK303	0.0580523	0.0229025	0.511414
S2_81132330	2	105.804	VK195xVK303	0.0580523	0.0229025	0.511414
S2_82027126	2	105.804	VK195xVK303	0.0580523	0.0229025	0.511414
S2_73634179	2	106.396	VK195xVK303	0.0547774	0.0725748	0.94029
S2_73465759	2	106.396	VK195xVK303	0.0547775	0.0725742	0.940286
S2_78356602	2	107.074	VK195xVK303	0.145003	0.10111	0.806697
S2_76575005	2	107.074	VK195xVK303	0.145003	0.101108	0.806689
S2_76801705	2	107.074	VK195xVK303	0.145003	0.101107	0.806684
S2_77033857	2	107.074	VK195xVK303	0.145004	0.101106	0.806684
S2_85249090	2	107.483	VK195xVK303	0.169133	0.0823731	0.769682
S2_86373366	2	107.483	VK195xVK303	0.169133	0.0823728	0.769682
S2_86132667	2	107.483	VK195xVK303	0.169133	0.0823728	0.769682
S2_76276000	2	107.893	VK195xVK303	0.191087	0.0872661	1.09447
S2_75883918	2	107.893	VK195xVK303	0.198198	0.088954	1.08282
S2_75965124	2	107.893	VK195xVK303	0.198198	0.0889541	1.08282
S2_77562283	2	108.582	VK195xVK303	0.175549	0.173562	0.921975
S2_78450798	2	109.23	VK195xVK303	0.136698	0.266099	1.27387
S2_79416246	2	109.979	VK195xVK303	0.0744135	0.260273	0.986964
S2_79628040	2	109.979	VK195xVK303	0.0744125	0.260271	0.986959
S2_79619505	2	109.979	VK195xVK303	0.0744125	0.260271	0.986959
S2_78681485	2	110.718	VK195xVK303	0.136722	0.266052	1.27375
S2_78602898	2	110.718	VK195xVK303	0.136722	0.266051	1.27375
S2_84514249	2	111.876	VK195xVK303	0.145038	0.133983	1.07431
S2_83606826	2	112.261	VK195xVK303	0.169177	0.111279	0.99442
S2_84351530	2	112.261	VK195xVK303	0.169178	0.111279	0.994417
S2_83663152	2	112.261	VK195xVK303	0.169179	0.111278	0.994414
S2_83806003	2	112.261	VK195xVK303	0.169179	0.111278	0.994414
S2_83173720	2	113.031	VK195xVK303	0.13666	0.109318	1.44667
S2_83140532	2	113.031	VK195xVK303	0.13666	0.109319	1.44667
S2_82716283	2	113.031	VK195xVK303	0.13666	0.109319	1.44667
S2_83429031	2	113.031	VK195xVK303	0.13666	0.109319	1.44667
S2_83076374	2	113.031	VK195xVK303	0.13666	0.109319	1.44667
S2_83322323	2	113.031	VK195xVK303	0.13666	0.109319	1.44667
S2_134949924	2	115.265	VK195xVK303	0.297324	0.424452	1.77903
S2_135103392	2	115.265	VK195xVK303	0.297324	0.424455	1.77903
S2_134337266	2	115.265	VK195xVK303	0.297323	0.424458	1.77903
S2_134460791	2	115.265	VK195xVK303	0.297323	0.424458	1.77903
S2_135066291	2	115.265	VK195xVK303	0.297324	0.424453	1.77903
S2_135451775	2	116.891	VK195xVK303	0.441436	0.589934	1.53661
S2_136231997	2	119.833	VK195xVK303	0.517935	0.495697	0.996325
S2_136245744	2	119.833	VK195xVK303	0.517935	0.495697	0.996325
S2_136404955	2	120.086	VK195xVK303	0.458693	0.374721	0.948795
S2_135170258	2	123.563	VK195xVK303	0.274865	0.523704	1.72911
S2_84596814	2	125.634	VK195xVK303	0.118546	0.162634	1.13171
S2_82598326	2	125.634	VK195xVK303	0.118545	0.162633	1.13171
S2_80222950	2	126.82	VK195xVK303	0.0200146	0.0965265	0.565842
S2_80461753	2	126.82	VK195xVK303	0.0200146	0.0965265	0.565841
S2_108992119	2	128.064	VK195xVK303	0.0324424	0.0249509	0.449736
S2_108643802	2	128.064	VK195xVK303	0.0324424	0.0249509	0.449736
S2_109294606	2	129.18	VK195xVK303	0.0205308	0.0965576	0.525482
S2_109271134	2	129.18	VK195xVK303	0.0205308	0.0965576	0.525482
S2_110619559	2	131.55	VK195xVK303	0.0191259	0.103013	0.416006
S2_110384752	2	131.55	VK195xVK303	0.0191253	0.10301	0.415999
S2_112578983	2	133.996	VK195xVK303	0.0136575	0.130239	0.437802
S2_111673486	2	133.996	VK195xVK303	0.0136575	0.130239	0.437802
S2_107970934	2	139.732	VK195xVK303	0.034081	0.0277289	0.619599
S2_106919300	2	139.947	VK195xVK303	0.0509542	0.0099859	0.349056
S2_104801591	2	141.124	VK195xVK303	0.192565	0.0100959	0.28078
S2_105530463	2	141.124	VK195xVK303	0.192562	0.0100954	0.28078
S2_106682505	2	141.124	VK195xVK303	0.124923	0.00253757	0.267774
S2_105919864	2	141.124	VK195xVK303	0.12492	0.00253733	0.267773
S2_106086767	2	141.124	VK195xVK303	0.12492	0.00253733	0.267773
S2_106808988	2	141.124	VK195xVK303	0.12492	0.00253734	0.267774
S2_106735536	2	141.124	VK195xVK303	0.12492	0.00253735	0.267774
S2_75410002	2	143.594	VK195xVK303	0.0330642	0.067114	0.479312
S2_75177768	2	143.594	VK195xVK303	0.0330643	0.0671139	0.479312
S2_75164391	2	143.594	VK195xVK303	0.0330643	0.0671139	0.479313
S2_75726231	2	144.061	VK195xVK303	0.0445716	0.087607	0.627927
S2_75611164	2	144.061	VK195xVK303	0.0445716	0.0876069	0.627928
S2_76042391	2	144.989	VK195xVK303	0.0538578	0.0964912	1.25953
S2_74883119	2	145.996	VK195xVK303	0.0635661	0.0950481	1.02813
S2_74839057	2	145.996	VK195xVK303	0.0635662	0.0950483	1.02812
S2_74425979	2	145.996	VK195xVK303	0.0635664	0.0950484	1.02812
S2_74730479	2	145.996	VK195xVK303	0.0635664	0.0950484	1.02812
S2_74746849	2	145.996	VK195xVK303	0.0635665	0.0950484	1.02812
S2_113121313	2	152.224	VK195xVK303	0.0478607	0.123619	1.31473
S2_113191387	2	152.224	VK195xVK303	0.0478607	0.123619	1.31473
S2_113590225	2	153.327	VK195xVK303	0.0696072	0.110284	1.32656
S2_113449043	2	153.327	VK195xVK303	0.0696073	0.110284	1.32656
S2_113807193	2	155.841	VK195xVK303	0.112185	0.0428402	0.964909
S2_114232031	2	159.414	VK195xVK303	0.0812101	0.0175302	0.471223
S2_114275288	2	159.94	VK195xVK303	0.0757206	0.000196787	0.281068
S2_114491949	2	160.495	VK195xVK303	0.051191	0.00289364	0.229871
S2_114676678	2	161.86	VK195xVK303	0.170296	0.0230477	1.46423
S2_140995503	2	175.159	VK195xVK303	0.248529	0.00286337	1.29756
S2_141388910	2	175.159	VK195xVK303	0.248529	0.00286339	1.29756
S2_139918467	2	175.537	VK195xVK303	0.281345	0.00839949	1.33027
S2_139759159	2	175.537	VK195xVK303	0.281344	0.00839913	1.33027
S2_140215758	2	175.537	VK195xVK303	0.281342	0.00839847	1.33027
S2_142173069	2	176.097	VK195xVK303	0.211447	0.00434207	1.33068
S2_146333180	2	179.819	VK195xVK303	0.496404	0.119916	1.19574
S2_145305228	2	179.819	VK195xVK303	0.497904	0.121775	1.19984
S2_145400557	2	179.819	VK195xVK303	0.497904	0.121776	1.19984
S2_144897710	2	179.819	VK195xVK303	0.497903	0.121774	1.19983
S2_145789356	2	179.819	VK195xVK303	0.4644	0.0922641	1.11092
S2_145523638	2	179.819	VK195xVK303	0.464398	0.0922629	1.11092
S2_151998839	2	188.995	VK195xVK303	0.0710277	0.0483787	0.720215
S2_151993946	2	188.995	VK195xVK303	0.0710276	0.0483787	0.720215
S2_152375269	2	189.45	VK195xVK303	0.118246	0.146254	0.911095
S2_155970365	2	203.501	VK195xVK303	0.19763	0.00115591	0.401004
S2_156746645	2	204.098	VK195xVK303	0.148388	0.00507446	0.498866
S2_156324030	2	204.098	VK195xVK303	0.148388	0.00507447	0.498866
S2_156442496	2	204.099	VK195xVK303	0.148388	0.00507447	0.498865
S2_157939413	2	207.719	VK195xVK303	0.0683605	0.21248	0.146902
S2_157722340	2	207.719	VK195xVK303	0.0683607	0.212481	0.146901
S2_157688459	2	207.719	VK195xVK303	0.0683608	0.212481	0.146901
S2_159057755	2	210.933	VK195xVK303	0.106202	0.0888685	0.2174
S2_158345574	2	210.933	VK195xVK303	0.106202	0.0888684	0.2174
S2_159885749	2	211.309	VK195xVK303	0.0405611	0.16555	0.208493
S2_160957899	2	214.695	VK195xVK303	0.129858	0.0147312	0.283896
S2_161061687	2	214.695	VK195xVK303	0.129858	0.0147312	0.283897
S2_161062226	2	214.695	VK195xVK303	0.129858	0.0147311	0.283897
S2_162631830	2	221.187	VK195xVK303	0.175858	0.00257996	0.34635
S2_163678491	2	221.984	VK195xVK303	0.147501	0.0152889	0.242532
S2_164238985	2	224.878	VK195xVK303	0.0305894	0.0677366	0.221331
S2_164242604	2	224.878	VK195xVK303	0.0305894	0.0677366	0.221331
S2_166005511	2	227.379	VK195xVK303	0.00993492	0.0292375	0.0658868
S2_170157253	2	245.204	VK195xVK303	0.282632	0.392462	0.124512
S2_169913167	2	245.204	VK195xVK303	0.282632	0.392462	0.124512
S2_169892063	2	245.204	VK195xVK303	0.282632	0.392461	0.124512
S2_169364964	2	250.335	VK195xVK303	0.371831	0.230439	0.19498
S2_169004655	2	252.451	VK195xVK303	0.326601	0.167229	0.178482
S2_168434466	2	252.451	VK195xVK303	0.326601	0.167229	0.178481
S2_168383210	2	252.451	VK195xVK303	0.326601	0.167229	0.178481
S2_168949094	2	252.451	VK195xVK303	0.326601	0.167229	0.178481
S2_168475405	2	252.451	VK195xVK303	0.326601	0.167229	0.178482
S2_167730577	2	256.128	VK195xVK303	0.246936	0.21995	0.21488
S2_167561757	2	258.15	VK195xVK303	0.380713	0.193912	0.191975
S2_167552611	2	258.15	VK195xVK303	0.380714	0.193912	0.191975
S2_167405701	2	259.516	VK195xVK303	0.49929	0.295697	0.105972
S2_167180163	2	261.138	VK195xVK303	0.502145	0.326552	0.154408
S2_166761549	2	262.547	VK195xVK303	0.411508	0.322064	0.211193
S2_166331556	2	264.791	VK195xVK303	0.175545	0.359105	0.309778
S2_166467144	2	264.791	VK195xVK303	0.175545	0.359105	0.309778
S3_3853032	3	0	VK195xVK303	0.062771	0.18922	0.107774
S3_2743020	3	1e-05	VK195xVK303	0.062771	0.18922	0.107774
S3_4122848	3	0.70437	VK195xVK303	0.180871	0.293213	0.157474
S3_4680402	3	5.44482	VK195xVK303	0.136172	0.156662	0.136466
S3_4757758	3	5.44483	VK195xVK303	0.136172	0.156662	0.136466
S3_5238055	3	14.9517	VK195xVK303	0.795915	0.619031	0.0960846
S3_5584179	3	16.484	VK195xVK303	0.999584	0.471879	0.0733973
S3_5569210	3	16.484	VK195xVK303	0.999583	0.471879	0.0733973
S3_7179982	3	25.41	VK195xVK303	0.27181	0.00494672	0.143625
S3_7198542	3	25.41	VK195xVK303	0.27181	0.00494676	0.143626
S3_7862767	3	27.38	VK195xVK303	0.0173495	0.154122	0.159893
S3_7901328	3	27.38	VK195xVK303	0.0173493	0.154122	0.159894
S3_8023877	3	31.6992	VK195xVK303	0.0653569	0.086762	0.254444
S3_8109609	3	33.2656	VK195xVK303	0.33522	0.193256	0.36469
S3_8524003	3	34.3121	VK195xVK303	0.501012	0.239115	0.438614
S3_8497149	3	34.3121	VK195xVK303	0.501012	0.239115	0.438614
S3_8269417	3	34.3121	VK195xVK303	0.500942	0.239095	0.438603
S3_8555730	3	43.9895	VK195xVK303	0.00542595	0.0379271	0.312299
S3_8730695	3	46.0484	VK195xVK303	0.191723	0.183163	0.0550944
S3_9491562	3	58.7082	VK195xVK303	1.44018	1.35697	0.759797
S3_10176537	3	59.8671	VK195xVK303	1.23891	1.23294	0.695675
S3_11466595	3	61.7875	VK195xVK303	0.906009	0.683518	0.408496
S3_15095976	3	72.7503	VK195xVK303	0.715141	0.28399	0.438279
S3_16341147	3	73.4602	VK195xVK303	0.685757	0.235775	0.32374
S3_16109638	3	73.4602	VK195xVK303	0.685756	0.235775	0.323739
S3_17788794	3	84.0888	VK195xVK303	0.0397588	0.134874	0.279993
S3_18126399	3	84.0888	VK195xVK303	0.0397587	0.134874	0.279993
S3_80678845	3	104.521	VK195xVK303	1.04711	0.381379	0.208755
S3_80312452	3	104.521	VK195xVK303	1.04711	0.381379	0.208755
S3_80183706	3	104.521	VK195xVK303	1.04649	0.382256	0.207882
S3_87576755	3	122.499	VK195xVK303	0.385547	1.40065	1.37254
S3_87708548	3	122.499	VK195xVK303	0.385547	1.40065	1.37254
S3_88633585	3	126.973	VK195xVK303	0.126589	0.407589	0.220613
S3_89293376	3	127.306	VK195xVK303	0.0968265	0.455275	0.224541
S3_34135449	3	135.582	VK195xVK303	0.330626	0.66807	0.562988
S3_34056892	3	135.582	VK195xVK303	0.330627	0.668068	0.562989
S3_31237241	3	136.356	VK195xVK303	0.297794	0.499007	0.525087
S3_29960626	3	138.853	VK195xVK303	0.119744	0.210264	0.409273
S3_29500180	3	142.952	VK195xVK303	0.377963	0.225758	0.233261
S3_29453652	3	142.952	VK195xVK303	0.377963	0.225758	0.233261
S3_41571116	3	151.584	VK195xVK303	0.214172	0.56073	0.320389
S3_41419532	3	151.676	VK195xVK303	0.258315	0.671356	0.398512
S3_41306967	3	151.676	VK195xVK303	0.258315	0.671356	0.398512
S3_41477101	3	151.676	VK195xVK303	0.258315	0.671356	0.398512
S3_41177400	3	152.539	VK195xVK303	0.160815	0.510179	0.31108
S3_41898041	3	152.971	VK195xVK303	0.0119075	0.224781	0.19442
S3_42207228	3	152.971	VK195xVK303	0.0119064	0.224777	0.194418
S3_42246328	3	152.971	VK195xVK303	0.0119062	0.224776	0.194417
S3_38684798	3	154.458	VK195xVK303	0.135529	0.641488	0.325035
S3_39219209	3	154.891	VK195xVK303	0.18024	0.5905	0.315439
S3_40630482	3	155.453	VK195xVK303	0.434175	0.807277	0.474928
S3_40009968	3	155.453	VK195xVK303	0.434175	0.807277	0.474928
S3_40277918	3	155.453	VK195xVK303	0.434175	0.807277	0.474928
S3_40170136	3	155.453	VK195xVK303	0.434175	0.807277	0.474928
S3_39696797	3	155.778	VK195xVK303	0.210646	0.585898	0.351914
S3_39296698	3	156.566	VK195xVK303	0.177918	0.58798	0.315538
S3_38585080	3	157.29	VK195xVK303	0.134134	0.632626	0.320894
S3_38946749	3	157.29	VK195xVK303	0.134134	0.632626	0.320894
S3_98453493	3	161.907	VK195xVK303	0.238677	0.419589	0.196144
S3_98355875	3	161.907	VK195xVK303	0.238677	0.419589	0.196144
S3_97307290	3	163.152	VK195xVK303	0.198775	0.418295	0.207396
S3_97103554	3	164.924	VK195xVK303	0.110388	0.301239	0.28532
S3_96930490	3	167.375	VK195xVK303	0.0197435	0.345137	0.141504
S3_96651011	3	167.375	VK195xVK303	0.0197435	0.345137	0.141504
S3_98890949	3	173.905	VK195xVK303	0.37794	0.611674	0.229982
S3_99468167	3	173.905	VK195xVK303	0.37794	0.611674	0.229982
S3_100164140	3	173.905	VK195xVK303	0.37794	0.611674	0.229982
S3_107112189	3	178.379	VK195xVK303	0.313289	0.404244	0.024109
S3_106825589	3	178.379	VK195xVK303	0.313289	0.404244	0.0241089
S3_106791548	3	178.776	VK195xVK303	0.321589	0.468083	0.0578389
S3_106813055	3	178.776	VK195xVK303	0.321589	0.468083	0.0578389
S3_106344258	3	179.187	VK195xVK303	0.305359	0.506177	0.10487
S3_106496135	3	179.187	VK195xVK303	0.305359	0.506177	0.10487
S3_101465610	3	183.732	VK195xVK303	0.0418011	0.3686	0.160807
S3_101026491	3	183.732	VK195xVK303	0.0418011	0.3686	0.160807
S3_101359804	3	183.732	VK195xVK303	0.0418011	0.3686	0.160807
S3_101342870	3	183.732	VK195xVK303	0.0418011	0.3686	0.160807
S3_102008767	3	184.741	VK195xVK303	0.024776	0.391594	0.0974991
S3_101690320	3	184.741	VK195xVK303	0.0247723	0.391583	0.0975087
S3_103519954	3	186.245	VK195xVK303	0.0383814	0.302887	0.27742
S3_103692735	3	186.837	VK195xVK303	0.0943084	0.257276	0.321422
S3_104170069	3	188.03	VK195xVK303	0.259341	0.368831	0.342671
S3_104150111	3	188.03	VK195xVK303	0.259341	0.368831	0.342671
S3_104073865	3	188.03	VK195xVK303	0.259342	0.368831	0.342672
S3_104439090	3	190.505	VK195xVK303	0.219756	0.34821	0.644559
S3_104432801	3	190.505	VK195xVK303	0.219757	0.34821	0.644559
S3_104457956	3	190.505	VK195xVK303	0.219757	0.34821	0.644561
S3_104650419	3	190.77	VK195xVK303	0.29553	0.550212	0.955783
S3_28992862	3	197.866	VK195xVK303	0.240707	0.541933	0.645498
S3_28842332	3	198.112	VK195xVK303	0.222221	0.55851	0.691248
S3_28601856	3	201.009	VK195xVK303	0.217331	0.497528	0.201535
S3_28559876	3	201.009	VK195xVK303	0.217331	0.497528	0.201535
S3_28129931	3	202.859	VK195xVK303	0.158302	0.395802	0.0787347
S3_27945717	3	207.005	VK195xVK303	0.159757	0.489531	0.151936
S3_27505775	3	207.507	VK195xVK303	0.0756694	0.50684	0.115709
S3_27348034	3	207.955	VK195xVK303	0.0435374	0.550062	0.241008
S3_26441878	3	212.128	VK195xVK303	0.0495647	0.336791	0.0561991
S3_20647035	3	218.589	VK195xVK303	0.216804	0.784652	0.408214
S3_20871785	3	218.589	VK195xVK303	0.216804	0.784652	0.408214
S3_22173545	3	219.105	VK195xVK303	0.271529	0.876999	0.561084
S3_24531692	3	224.003	VK195xVK303	0.607373	0.499673	0.913605
S3_23950529	3	224.003	VK195xVK303	0.607373	0.499673	0.913605
S3_25117610	3	226.094	VK195xVK303	0.344428	0.669734	0.805355
S3_25622158	3	226.74	VK195xVK303	0.197091	0.444429	0.437433
S3_111820943	3	237.163	VK195xVK303	0.0440171	0.120804	0.0331785
S3_112194673	3	237.163	VK195xVK303	0.0440171	0.120804	0.0331786
S3_112351271	3	237.163	VK195xVK303	0.0440171	0.120804	0.0331786
S3_112145418	3	237.163	VK195xVK303	0.0440171	0.120804	0.0331786
S3_111632189	3	239.484	VK195xVK303	0.0187748	0.0897102	0.243854
S3_111378135	3	243.112	VK195xVK303	0.116786	0.377307	0.244975
S3_111103124	3	244.297	VK195xVK303	0.149591	0.444041	0.374119
S3_111093224	3	244.297	VK195xVK303	0.149591	0.444041	0.374119
S3_100900327	3	252.726	VK195xVK303	0.150573	0.381316	0.0511299
S3_100838109	3	252.726	VK195xVK303	0.150573	0.381316	0.0511299
S3_100708138	3	252.726	VK195xVK303	0.150573	0.381317	0.05113
S3_100641364	3	255.24	VK195xVK303	0.342263	0.634906	0.237248
S3_100631372	3	255.24	VK195xVK303	0.342263	0.634906	0.237248
S3_134525883	3	273.674	VK195xVK303	0.127429	0.68295	0.219196
S3_136968641	3	280.954	VK195xVK303	0.523694	1.36844	0.67026
S3_137269383	3	280.954	VK195xVK303	0.523694	1.36844	0.67026
S3_139135237	3	285.363	VK195xVK303	0.0736645	0.71648	0.292487
S3_138753834	3	285.363	VK195xVK303	0.0729233	0.718522	0.292034
S3_137793699	3	286.762	VK195xVK303	0.13015	0.736626	0.26051
S3_138400261	3	286.762	VK195xVK303	0.13015	0.736626	0.26051
S3_137713747	3	287.301	VK195xVK303	0.168765	0.792213	0.314498
S3_137646046	3	287.301	VK195xVK303	0.168781	0.792222	0.314501
S3_139506851	3	293.247	VK195xVK303	0.0667518	0.639013	0.359323
S3_139460194	3	293.247	VK195xVK303	0.0667519	0.639013	0.359323
S3_139661778	3	294.078	VK195xVK303	0.0377525	0.52538	0.324582
S3_140455229	3	299.148	VK195xVK303	0.128054	0.533618	0.43262
S3_140408546	3	299.149	VK195xVK303	0.128054	0.533619	0.432621
S3_140348273	3	299.149	VK195xVK303	0.128055	0.533619	0.432621
S3_142283833	3	307.513	VK195xVK303	0.187164	1.46559	0.544594
S3_143212496	3	310.768	VK195xVK303	0.168359	1.89704	0.619716
S3_143694618	3	311.489	VK195xVK303	0.177963	1.8764	0.561744
S3_143753215	3	312.751	VK195xVK303	0.184705	1.66815	0.409152
S3_144203486	3	312.751	VK195xVK303	0.184705	1.66815	0.409152
S3_147497687	3	315.868	VK195xVK303	0.488355	2.05214	1.13034
S3_153376030	3	324.855	VK195xVK303	0.244475	1.85639	1.04297
S3_153378940	3	324.855	VK195xVK303	0.244475	1.85639	1.04297
S3_153523492	3	325.738	VK195xVK303	0.306964	1.78799	0.945107
S3_153602641	3	325.738	VK195xVK303	0.306963	1.78799	0.945101
S3_154056181	3	326.775	VK195xVK303	0.1439	1.35776	0.443821
S3_153773550	3	326.775	VK195xVK303	0.143902	1.35776	0.443824
S3_158948008	3	335.018	VK195xVK303	0.73026	1.7766	0.68004
S3_158861771	3	335.018	VK195xVK303	0.730261	1.7766	0.68004
S3_158865392	3	335.018	VK195xVK303	0.730261	1.7766	0.680041
S3_157329704	3	339.278	VK195xVK303	0.518911	2.14367	1.08106
S3_157018616	3	343.872	VK195xVK303	0.529015	1.74209	0.75982
S3_156698766	3	345.454	VK195xVK303	0.677176	1.95315	0.862101
S3_156827485	3	345.454	VK195xVK303	0.677176	1.95315	0.8621
S3_156607070	3	347.749	VK195xVK303	0.370072	1.49534	0.505956
S3_156587123	3	349.165	VK195xVK303	0.495068	1.50591	0.31302
S3_156187209	3	352.594	VK195xVK303	0.727686	1.89767	0.385478
S3_156280736	3	352.594	VK195xVK303	0.727686	1.89767	0.385478
S3_149168353	3	361.23	VK195xVK303	0.0160706	0.777863	0.402798
S3_148876686	3	362.981	VK195xVK303	0.0724766	1.14539	1.18419
S3_148768231	3	363.489	VK195xVK303	0.0566815	1.04633	1.18754
S3_148673495	3	363.489	VK195xVK303	0.0566815	1.04633	1.18754
S3_150929766	3	374.723	VK195xVK303	0.00924926	0.376764	0.0961844
S3_151202063	3	374.723	VK195xVK303	0.00924922	0.376764	0.0961843
S3_151164790	3	374.723	VK195xVK303	0.00924921	0.376764	0.0961843
S3_150990846	3	374.723	VK195xVK303	0.00924921	0.376764	0.0961843
S4_16501543	4	0	VK195xVK303	0.0618205	0.153092	1.2525
S4_16429113	4	2.10883	VK195xVK303	0.0168445	0.0453462	0.475881
S4_16419990	4	2.10884	VK195xVK303	0.0168447	0.0453456	0.475878
S4_16280350	4	3.12592	VK195xVK303	0.0833926	0.00631812	0.355087
S4_15787991	4	4.4082	VK195xVK303	0.0362872	0.00930096	0.220073
S4_16150995	4	4.40821	VK195xVK303	0.0362872	0.00930089	0.220073
S4_15528376	4	4.91486	VK195xVK303	0.0309267	0.00150791	0.213134
S4_11412285	4	7.3529	VK195xVK303	0.0347878	0.0142281	0.149619
S4_11904940	4	7.35291	VK195xVK303	0.0347879	0.0142282	0.149618
S4_9370135	4	10.8513	VK195xVK303	0.271828	0.0594636	0.0539647
S4_9683433	4	10.8513	VK195xVK303	0.271828	0.0594637	0.0539646
S4_9711579	4	10.8513	VK195xVK303	0.271826	0.0594631	0.0539649
S4_10988071	4	11.6863	VK195xVK303	0.0730216	0.0288289	0.0391169
S4_19913786	4	26.9969	VK195xVK303	0.092528	0.0907304	0.46783
S4_20331999	4	26.9969	VK195xVK303	0.0925296	0.0907276	0.467822
S4_20357958	4	26.9969	VK195xVK303	0.0925296	0.0907276	0.467822
S4_21261886	4	30.5905	VK195xVK303	0.0669781	0.0808019	0.897441
S4_21261949	4	30.5906	VK195xVK303	0.066978	0.0808019	0.897442
S4_21578135	4	31.1211	VK195xVK303	0.0514681	0.0870031	1.06221
S4_23061143	4	31.1211	VK195xVK303	0.0514681	0.0870033	1.06221
S4_23813059	4	31.6433	VK195xVK303	0.0452334	0.0865888	0.675804
S4_26266115	4	34.1291	VK195xVK303	0.0452989	0.105918	0.720808
S4_30076730	4	40.4612	VK195xVK303	0.104831	0.410122	0.59278
S4_31162204	4	41.2489	VK195xVK303	0.143943	0.561098	0.783498
S4_31169891	4	41.2489	VK195xVK303	0.143943	0.561098	0.783498
S4_31681298	4	43.1717	VK195xVK303	0.254917	0.382357	0.632962
S4_31689874	4	43.1717	VK195xVK303	0.254917	0.382357	0.632962
S4_34629212	4	45.9603	VK195xVK303	0.202882	0.246003	0.397184
S4_38248904	4	51.931	VK195xVK303	0.181052	0.182519	0.268072
S4_44459993	4	51.9367	VK195xVK303	0.193054	0.237128	0.330789
S4_54834777	4	65.1519	VK195xVK303	0.38676	0.324658	0.9915
S4_54759585	4	65.152	VK195xVK303	0.38676	0.324658	0.991501
S4_51610602	4	68.2419	VK195xVK303	0.231153	0.255696	0.514294
S4_53522289	4	68.7226	VK195xVK303	0.272742	0.301253	0.579948
S4_52721692	4	69.9773	VK195xVK303	0.161306	0.232133	0.356959
S4_52512952	4	70.6254	VK195xVK303	0.11508	0.191179	0.283021
S4_52660816	4	70.6254	VK195xVK303	0.11508	0.191179	0.283021
S4_48291515	4	76.8411	VK195xVK303	0.278261	0.51633	0.625921
S4_49167881	4	77.2049	VK195xVK303	0.237494	0.533966	0.700778
S4_49027067	4	77.2049	VK195xVK303	0.237494	0.533966	0.700778
S4_48858719	4	77.2049	VK195xVK303	0.237494	0.533966	0.700779
S4_49033011	4	77.2049	VK195xVK303	0.237494	0.533966	0.700779
S4_50399160	4	80.8849	VK195xVK303	0.333848	0.713714	0.834146
S4_50766472	4	80.8849	VK195xVK303	0.333848	0.713714	0.834146
S4_139692002	4	87.4129	VK195xVK303	0.273058	0.844805	0.431804
S4_139338587	4	87.4129	VK195xVK303	0.273058	0.844805	0.431804
S4_139147215	4	87.4129	VK195xVK303	0.273058	0.844806	0.431804
S4_140204890	4	87.8075	VK195xVK303	0.325215	0.869832	0.475106
S4_140087511	4	87.8075	VK195xVK303	0.325215	0.869832	0.475106
S4_139869359	4	87.8075	VK195xVK303	0.325215	0.869832	0.475106
S4_140368140	4	88.5623	VK195xVK303	0.22938	0.506758	0.314826
S4_141381863	4	88.5624	VK195xVK303	0.22938	0.506758	0.314826
S4_141506768	4	88.5624	VK195xVK303	0.22938	0.506758	0.314826
S4_141136973	4	88.5624	VK195xVK303	0.22938	0.506758	0.314826
S4_147529399	4	91.3173	VK195xVK303	0.26883	0.80689	0.660801
S4_147870828	4	91.3173	VK195xVK303	0.26883	0.80689	0.660801
S4_147057947	4	91.8632	VK195xVK303	0.219117	0.671179	0.556582
S4_147213520	4	91.8632	VK195xVK303	0.219117	0.671179	0.556582
S4_147050045	4	91.8632	VK195xVK303	0.219117	0.671179	0.556583
S4_146888373	4	93.1152	VK195xVK303	0.181944	0.447544	0.5311
S4_146708795	4	93.5075	VK195xVK303	0.192804	0.456409	0.549668
S4_146474661	4	93.5075	VK195xVK303	0.191353	0.450394	0.544961
S4_144798224	4	96.2847	VK195xVK303	0.287376	0.71581	0.441714
S4_144455693	4	96.7258	VK195xVK303	0.33265	0.922916	0.545417
S4_144321594	4	96.7258	VK195xVK303	0.332651	0.92292	0.545419
S4_144221292	4	96.7258	VK195xVK303	0.332652	0.922923	0.54542
S4_144008692	4	97.5447	VK195xVK303	0.341006	1.00146	0.476231
S4_143730760	4	97.5447	VK195xVK303	0.341006	1.00146	0.476231
S4_143605679	4	97.5447	VK195xVK303	0.341005	1.00146	0.476231
S4_143046046	4	99.0294	VK195xVK303	0.33634	0.884752	0.563991
S4_142374621	4	100.812	VK195xVK303	0.367929	0.742549	0.554432
S4_142884829	4	100.812	VK195xVK303	0.367929	0.742549	0.554432
S4_142629133	4	100.812	VK195xVK303	0.367929	0.742549	0.554432
S4_142251195	4	101.166	VK195xVK303	0.314849	0.858988	0.545374
S4_141604817	4	101.166	VK195xVK303	0.314848	0.858991	0.545374
S4_153383776	4	106.958	VK195xVK303	0.547042	1.46718	0.413349
S4_153314005	4	106.958	VK195xVK303	0.547042	1.46718	0.413349
S4_153570065	4	108.166	VK195xVK303	0.535255	1.42106	0.375471
S4_153458382	4	108.166	VK195xVK303	0.535255	1.42106	0.375471
S4_153712789	4	109.362	VK195xVK303	0.37951	1.32543	0.589461
S4_153687997	4	109.362	VK195xVK303	0.37951	1.32543	0.589461
S4_156179931	4	111.268	VK195xVK303	0.379877	1.24264	0.555336
S4_157218751	4	112.364	VK195xVK303	0.434263	1.59341	0.737977
S4_158511145	4	113.714	VK195xVK303	0.341328	1.39799	0.7016
S4_159255445	4	114.045	VK195xVK303	0.489031	1.62038	0.780749
S4_159635273	4	114.336	VK195xVK303	0.341206	1.43632	0.621133
S4_159613518	4	114.336	VK195xVK303	0.341206	1.43632	0.621133
S4_152550815	4	119.003	VK195xVK303	0.285055	0.967296	0.334463
S4_152536026	4	119.003	VK195xVK303	0.285055	0.967296	0.334463
S4_152533962	4	119.003	VK195xVK303	0.285054	0.967296	0.334462
S4_152324484	4	119.95	VK195xVK303	0.291197	1.11864	0.352452
S4_147988248	4	121.07	VK195xVK303	0.295292	0.922863	0.332321
S4_55433444	4	129.004	VK195xVK303	0.196619	0.445919	0.558249
S4_55937181	4	129.004	VK195xVK303	0.196619	0.445919	0.558248
S4_57715484	4	138.187	VK195xVK303	0.0141843	0.194058	0.347279
S4_58655685	4	138.599	VK195xVK303	0.0713633	0.219295	0.187865
S4_201929424	4	161.01	VK195xVK303	0.662922	0.547668	0.345102
S4_202151289	4	161.01	VK195xVK303	0.662922	0.547668	0.345102
S4_201963689	4	161.01	VK195xVK303	0.662922	0.547669	0.345102
S4_201792211	4	162.521	VK195xVK303	0.742065	0.538193	0.403893
S4_201208545	4	166.184	VK195xVK303	0.529466	0.351573	0.215347
S4_201077379	4	167.404	VK195xVK303	0.320837	0.256735	0.154417
S4_201062958	4	168.453	VK195xVK303	0.270935	0.241504	0.116885
S4_200982687	4	169.497	VK195xVK303	0.25887	0.310402	0.229485
S4_200994812	4	169.497	VK195xVK303	0.25887	0.310402	0.229484
S4_200275174	4	173.555	VK195xVK303	0.0236009	0.0413132	0.0653282
S4_199872716	4	173.555	VK195xVK303	0.023601	0.0413132	0.0653283
S4_199602456	4	174.029	VK195xVK303	0.0315596	0.0699641	0.0952348
S4_199451175	4	174.444	VK195xVK303	0.0201393	0.0760642	0.0918375
S4_198916079	4	177.706	VK195xVK303	0.0405378	0.09215	0.183482
S4_198626519	4	177.706	VK195xVK303	0.0405378	0.0921501	0.183482
S4_198107608	4	181.405	VK195xVK303	0.0663179	0.135608	0.120687
S4_195909864	4	186.059	VK195xVK303	0.0895636	0.134307	0.12419
S4_195260769	4	188.019	VK195xVK303	0.00935361	0.0882442	0.343453
S4_195258110	4	188.019	VK195xVK303	0.00935358	0.0882439	0.343453
S4_194942987	4	192.552	VK195xVK303	0.0104048	0.149618	0.504897
S4_194948047	4	192.552	VK195xVK303	0.0104049	0.149618	0.504898
S4_177663118	4	203.121	VK195xVK303	0.184694	0.820963	0.464047
S4_177338629	4	203.716	VK195xVK303	0.219266	0.615054	0.276484
S4_176838726	4	205.806	VK195xVK303	0.657617	1.0796	0.325683
S4_176321890	4	206.538	VK195xVK303	0.944904	1.34547	0.404962
S4_176224793	4	207.355	VK195xVK303	1.24528	1.39258	0.459914
S4_176147450	4	207.355	VK195xVK303	1.25576	1.382	0.457673
S4_175974704	4	207.802	VK195xVK303	1.2969	1.18073	0.498595
S4_175920971	4	208.718	VK195xVK303	0.58302	0.806067	0.405872
S4_175761881	4	208.721	VK195xVK303	0.856331	1.3579	0.716944
S4_175687476	4	210.044	VK195xVK303	0.594014	1.17769	0.678478
S4_175117897	4	213.654	VK195xVK303	0.0452279	0.481641	0.291313
S4_174521192	4	215.239	VK195xVK303	0.0318284	0.385078	0.461434
S4_174545131	4	215.239	VK195xVK303	0.0318284	0.385078	0.461434
S4_180460178	4	224.374	VK195xVK303	0.0176842	0.280887	0.057508
S4_180414563	4	224.374	VK195xVK303	0.0176842	0.280888	0.0575081
S4_179659169	4	226.933	VK195xVK303	0.183156	0.679992	0.0915667
S4_178605424	4	231.324	VK195xVK303	0.0705278	0.653575	0.290894
S4_178022563	4	234.288	VK195xVK303	0.0613125	0.328952	0.0562319
S4_177932341	4	234.288	VK195xVK303	0.0613125	0.328952	0.0562319
S5_3139539	5	0	VK195xVK303	1.52268	0.79326	0.577665
S5_3332122	5	1e-05	VK195xVK303	1.52268	0.79326	0.577665
S5_3425672	5	2e-05	VK195xVK303	1.52268	0.79326	0.577665
S5_6875559	5	16.3426	VK195xVK303	1.13643	0.317415	1.09394
S5_7085919	5	16.5729	VK195xVK303	0.649802	0.177926	0.945863
S5_8138389	5	26.346	VK195xVK303	0.691663	0.416362	0.852573
S5_8659861	5	26.4478	VK195xVK303	0.705389	0.425533	0.84325
S5_8253121	5	26.4478	VK195xVK303	0.705388	0.425533	0.84325
S5_8602718	5	26.4478	VK195xVK303	0.705388	0.425533	0.84325
S5_8098495	5	26.4478	VK195xVK303	0.702892	0.426309	0.842999
S5_9104444	5	28.5206	VK195xVK303	0.607098	0.498774	0.888989
S5_9604591	5	29.4015	VK195xVK303	0.554717	0.315762	0.818961
S5_9222843	5	29.4015	VK195xVK303	0.554717	0.315762	0.81896
S5_9876133	5	30.2671	VK195xVK303	0.499615	0.175626	0.63765
S5_9654575	5	30.2671	VK195xVK303	0.499615	0.175626	0.63765
S5_10042111	5	31.1258	VK195xVK303	0.45012	0.219421	0.843102
S5_10150358	5	31.6154	VK195xVK303	0.435489	0.250692	0.848131
S5_10512307	5	33.1477	VK195xVK303	0.224599	0.126615	0.646619
S5_10512248	5	33.1477	VK195xVK303	0.224599	0.126615	0.646619
S5_12175238	5	36.1308	VK195xVK303	0.18216	0.107551	0.451625
S5_14394273	5	38.8355	VK195xVK303	0.159549	0.0628328	0.632618
S5_93457016	5	46.4666	VK195xVK303	0.201755	0.0941807	0.537773
S5_96448734	5	48.0193	VK195xVK303	0.0381552	0.0158712	0.502424
S5_95841157	5	49.2495	VK195xVK303	0.216983	0.0541083	0.694359
S5_95717118	5	49.2495	VK195xVK303	0.211006	0.0565866	0.703274
S5_95614621	5	49.5346	VK195xVK303	0.205967	0.0582114	0.569518
S5_101378567	5	53.436	VK195xVK303	0.381759	0.0471011	0.525554
S5_101407901	5	53.436	VK195xVK303	0.381759	0.0471011	0.525554
S5_101215986	5	53.8613	VK195xVK303	0.431633	0.0343448	0.420239
S5_101210422	5	53.8799	VK195xVK303	0.425864	0.0331514	0.427289
S5_101014437	5	54.2147	VK195xVK303	0.350372	0.0298697	0.548878
S5_94839904	5	56.5265	VK195xVK303	0.442034	0.0930749	0.533211
S5_95199607	5	56.9978	VK195xVK303	0.272707	0.0936652	0.569914
S5_95176995	5	56.9978	VK195xVK303	0.272707	0.0936649	0.569914
S5_43359568	5	59.6196	VK195xVK303	0.270203	0.00935652	0.496642
S5_15772236	5	63.5674	VK195xVK303	0.0526246	0.129128	0.693018
S5_15836107	5	63.5674	VK195xVK303	0.0533052	0.129121	0.693615
S5_15868808	5	63.5674	VK195xVK303	0.0539869	0.129106	0.694202
S5_22926867	5	65.4908	VK195xVK303	0.185213	0.0568489	0.596475
S5_22912345	5	65.4908	VK195xVK303	0.185213	0.0568486	0.596474
S5_20701724	5	67.7119	VK195xVK303	0.0757277	0.041375	0.54697
S5_20771587	5	67.712	VK195xVK303	0.0757278	0.041375	0.54697
S5_20574827	5	69.4032	VK195xVK303	0.0687194	0.0363524	0.656516
S5_20478509	5	69.4033	VK195xVK303	0.0687196	0.0363524	0.656515
S5_20515585	5	69.4033	VK195xVK303	0.0687197	0.0363523	0.656515
S5_20015575	5	70.8876	VK195xVK303	0.0767032	0.0990737	0.811636
S5_19794262	5	72.3576	VK195xVK303	0.154065	0.0734526	0.713176
S5_19771946	5	72.3576	VK195xVK303	0.154066	0.0734524	0.713175
S5_19043977	5	72.7269	VK195xVK303	0.119978	0.0463572	0.637154
S5_19266259	5	72.7269	VK195xVK303	0.119978	0.0463571	0.637154
S5_17657739	5	73.6283	VK195xVK303	0.022177	0.010144	0.570566
S5_16788957	5	75.3819	VK195xVK303	0.0525599	0.0552356	0.779673
S5_16209911	5	75.8283	VK195xVK303	0.0751207	0.0370411	0.639548
S5_16605493	5	75.8283	VK195xVK303	0.0751207	0.0370417	0.639546
S5_16689184	5	75.8283	VK195xVK303	0.0751208	0.0370417	0.639546
S5_16568344	5	75.8283	VK195xVK303	0.0751208	0.0370417	0.639546
S5_16730770	5	75.8284	VK195xVK303	0.0751208	0.0370417	0.639546
S5_29079809	5	80.2841	VK195xVK303	0.419972	0.0811088	0.46821
S5_28778221	5	80.2842	VK195xVK303	0.419972	0.0811088	0.46821
S5_27483552	5	81.1318	VK195xVK303	0.284882	0.0335861	0.63211
S5_26573505	5	82.8307	VK195xVK303	0.0933423	0.0304589	1.17681
S5_26541094	5	82.8307	VK195xVK303	0.0933422	0.0304589	1.17681
S5_27065703	5	82.8307	VK195xVK303	0.0933455	0.0304602	1.17682
S5_25939835	5	85.0313	VK195xVK303	0.161701	0.120117	0.968451
S5_26304425	5	85.0314	VK195xVK303	0.161701	0.120117	0.968451
S5_24301646	5	89.38	VK195xVK303	0.427083	0.238496	0.894375
S5_24842049	5	89.4787	VK195xVK303	0.446817	0.394667	1.06031
S5_25083547	5	89.4787	VK195xVK303	0.446817	0.394667	1.06031
S5_24697680	5	89.4787	VK195xVK303	0.446443	0.392424	1.05683
S5_24793807	5	89.4787	VK195xVK303	0.446443	0.392423	1.05683
S5_43587779	5	93.6548	VK195xVK303	0.331534	0.116825	0.774643
S5_43682885	5	93.6548	VK195xVK303	0.331535	0.116828	0.774657
S5_43977930	5	93.6548	VK195xVK303	0.368392	0.114109	0.747798
S5_44118137	5	93.6548	VK195xVK303	0.368934	0.109853	0.740022
S5_92694086	5	96.6566	VK195xVK303	0.698273	0.110871	0.397385
S5_92775214	5	96.6566	VK195xVK303	0.698272	0.110871	0.397385
S5_92628602	5	96.6566	VK195xVK303	0.698271	0.110871	0.397385
S5_92994929	5	96.6566	VK195xVK303	0.674811	0.121385	0.39631
S5_93328123	5	97.1032	VK195xVK303	0.659063	0.129846	0.392865
S5_39956886	5	100.245	VK195xVK303	0.496103	0.0186478	0.399387
S5_40047500	5	100.245	VK195xVK303	0.496102	0.0186478	0.399387
S5_40042225	5	100.245	VK195xVK303	0.496102	0.0186479	0.399387
S5_103306970	5	103.112	VK195xVK303	0.652601	0.0544527	0.421114
S5_103223198	5	103.449	VK195xVK303	0.658518	0.0736098	0.456279
S5_102869798	5	103.449	VK195xVK303	0.679209	0.102754	0.475116
S5_102824254	5	103.449	VK195xVK303	0.67921	0.102756	0.475117
S5_54456847	5	105.864	VK195xVK303	0.411231	0.0386031	0.536762
S5_54848051	5	105.864	VK195xVK303	0.411231	0.0386031	0.536762
S5_54280656	5	105.864	VK195xVK303	0.411231	0.0386032	0.536758
S5_54444989	5	105.864	VK195xVK303	0.41123	0.0386034	0.536755
S5_53986772	5	106.289	VK195xVK303	0.360657	0.0419107	0.4324
S5_53357756	5	108.196	VK195xVK303	0.483448	0.118927	0.398253
S5_53376799	5	108.196	VK195xVK303	0.483448	0.118928	0.398252
S5_53576679	5	108.531	VK195xVK303	0.516056	0.194582	0.369085
S5_53836809	5	108.531	VK195xVK303	0.516056	0.194582	0.369085
S5_53457970	5	108.531	VK195xVK303	0.516056	0.194582	0.369085
S5_41173836	5	110.825	VK195xVK303	0.517656	0.0501724	0.523273
S5_41906793	5	110.825	VK195xVK303	0.517656	0.0501724	0.523273
S5_41592197	5	110.825	VK195xVK303	0.517656	0.0501724	0.523273
S5_42851823	5	111.166	VK195xVK303	0.37444	0.0327337	0.579272
S5_42030528	5	111.166	VK195xVK303	0.37444	0.0327337	0.579272
S5_99905901	5	112.204	VK195xVK303	0.305982	0.0523569	0.601404
S5_100239282	5	112.204	VK195xVK303	0.305982	0.0523569	0.601403
S5_98165681	5	114.792	VK195xVK303	0.162452	0.0259597	0.599383
S5_98291548	5	114.792	VK195xVK303	0.162452	0.0259596	0.599383
S5_98718048	5	116.036	VK195xVK303	0.198837	0.0580244	0.264431
S5_98788877	5	116.529	VK195xVK303	0.218809	0.080145	0.208069
S5_98858242	5	117.074	VK195xVK303	0.232299	0.13597	0.17289
S5_99351285	5	118.118	VK195xVK303	0.270468	0.0766656	0.210079
S5_99100251	5	118.118	VK195xVK303	0.270468	0.0766643	0.210076
S5_98896075	5	118.118	VK195xVK303	0.270468	0.0766643	0.210076
S5_99160389	5	118.118	VK195xVK303	0.270469	0.0766643	0.210076
S5_91739675	5	121.778	VK195xVK303	0.255464	0.0165149	0.547471
S5_90710607	5	121.778	VK195xVK303	0.255464	0.0165149	0.547471
S5_91138269	5	121.778	VK195xVK303	0.255464	0.0165149	0.547471
S5_91281294	5	121.778	VK195xVK303	0.255464	0.0165149	0.547471
S5_89950515	5	122.175	VK195xVK303	0.277623	0.000790844	0.512062
S5_90264721	5	122.175	VK195xVK303	0.277623	0.000790846	0.512062
S5_35361548	5	123.816	VK195xVK303	0.506838	0.0233269	0.562122
S5_35201772	5	124.187	VK195xVK303	0.783717	0.0938562	0.637685
S5_35177351	5	124.187	VK195xVK303	0.783725	0.0938586	0.637689
S5_35110424	5	124.187	VK195xVK303	0.783725	0.0938586	0.637689
S5_37282089	5	125.711	VK195xVK303	0.633339	0.0815702	0.650133
S5_36729784	5	125.711	VK195xVK303	0.633339	0.0815702	0.650133
S5_38956715	5	128.688	VK195xVK303	0.513943	0.193429	0.714048
S5_39410014	5	129.124	VK195xVK303	0.586811	0.0703536	0.538122
S5_39435942	5	129.124	VK195xVK303	0.586811	0.0703537	0.538122
S5_39065519	5	129.124	VK195xVK303	0.585787	0.0722309	0.542228
S5_33545498	5	135.396	VK195xVK303	0.207439	0.0974084	0.869683
S5_33581873	5	135.396	VK195xVK303	0.20744	0.0974028	0.869677
S5_33363945	5	138.355	VK195xVK303	0.275809	0.0601208	0.573809
S5_33322549	5	138.441	VK195xVK303	0.345646	0.0580985	0.536099
S5_33231028	5	138.842	VK195xVK303	0.570772	0.0413689	0.173417
S5_34141787	5	141.929	VK195xVK303	0.273464	0.00585864	0.470346
S5_34505447	5	141.929	VK195xVK303	0.273464	0.00585863	0.470347
S5_47979784	5	143.726	VK195xVK303	0.217627	0.0177849	0.610455
S5_47219315	5	143.726	VK195xVK303	0.224913	0.0154998	0.598164
S5_46321566	5	144.248	VK195xVK303	0.404035	0.00579388	0.551064
S5_45711815	5	146.35	VK195xVK303	0.401833	0.0647001	0.653636
S5_45155298	5	146.785	VK195xVK303	0.263302	0.0179038	0.635221
S5_45285727	5	146.785	VK195xVK303	0.263302	0.0179038	0.635221
S5_44745528	5	147.566	VK195xVK303	0.389964	0.0341776	0.58221
S5_102345839	5	149.599	VK195xVK303	0.557208	0.0284605	0.57585
S5_102279755	5	149.599	VK195xVK303	0.557207	0.0284603	0.57585
S5_102152515	5	149.599	VK195xVK303	0.557207	0.0284602	0.57585
S5_102246556	5	149.599	VK195xVK303	0.557207	0.0284602	0.57585
S5_101939556	5	150.038	VK195xVK303	0.299312	0.00582778	0.704526
S5_101802388	5	150.038	VK195xVK303	0.299312	0.00582775	0.704526
S5_102008642	5	150.038	VK195xVK303	0.30213	0.00534654	0.687076
S5_50277765	5	150.755	VK195xVK303	0.345303	0.0304091	0.581654
S5_49468588	5	150.755	VK195xVK303	0.345301	0.0304066	0.581655
S5_48878437	5	150.755	VK195xVK303	0.353409	0.0324691	0.581508
S5_51955928	5	150.755	VK195xVK303	0.361177	0.0345799	0.581359
S5_88591621	5	151.775	VK195xVK303	0.320693	0.0372083	0.762795
S5_88440524	5	152.786	VK195xVK303	0.568254	0.136981	0.530105
S5_87925614	5	152.786	VK195xVK303	0.568255	0.136982	0.530104
S5_87948116	5	152.786	VK195xVK303	0.568255	0.136982	0.530104
S5_84789033	5	153.194	VK195xVK303	0.570082	0.178459	0.427041
S5_83870736	5	153.194	VK195xVK303	0.570082	0.178459	0.427041
S5_86486389	5	153.194	VK195xVK303	0.575341	0.179647	0.430308
S5_89070442	5	154.454	VK195xVK303	0.353186	0.0388003	0.578755
S5_88948736	5	154.454	VK195xVK303	0.353186	0.0388003	0.578755
S5_88838993	5	154.454	VK195xVK303	0.353186	0.0388003	0.578755
S5_52535771	5	155.264	VK195xVK303	0.419976	0.0321991	0.627793
S5_52318479	5	155.264	VK195xVK303	0.419976	0.0321991	0.627793
S5_52546719	5	155.264	VK195xVK303	0.419976	0.0321991	0.627793
S5_52606552	5	155.264	VK195xVK303	0.419976	0.0321991	0.627793
S5_52709140	5	155.264	VK195xVK303	0.419975	0.0321991	0.627793
S5_69073585	5	159.085	VK195xVK303	0.0662807	0.0318246	0.613906
S5_68083764	5	159.085	VK195xVK303	0.0662806	0.0318246	0.613906
S5_109395172	5	163.567	VK195xVK303	0.374062	0.0489966	0.547683
S5_109461404	5	163.567	VK195xVK303	0.374062	0.0489968	0.547683
S5_109145537	5	163.567	VK195xVK303	0.374062	0.0489969	0.547683
S5_109092686	5	163.957	VK195xVK303	0.307139	0.0138083	0.545187
S5_108572912	5	164.886	VK195xVK303	0.314567	0.0477233	0.464225
S5_108514846	5	164.886	VK195xVK303	0.314568	0.0477237	0.464225
S5_108440249	5	165.651	VK195xVK303	0.343374	0.155616	0.35117
S5_108359824	5	165.651	VK195xVK303	0.343374	0.155615	0.351171
S5_107975163	5	166.671	VK195xVK303	0.332008	0.111279	0.488545
S5_107633028	5	167.171	VK195xVK303	0.397595	0.114569	0.378091
S5_107460601	5	168.04	VK195xVK303	0.141083	0.0549806	0.574998
S5_104788267	5	168.04	VK195xVK303	0.141081	0.0549799	0.575002
S5_107332822	5	168.04	VK195xVK303	0.141081	0.0549799	0.575002
S5_119557441	5	171.621	VK195xVK303	0.593447	0.0324122	0.474779
S5_117337846	5	172.012	VK195xVK303	0.443136	0.0164302	0.566844
S5_116434802	5	172.012	VK195xVK303	0.443136	0.01643	0.566841
S5_119234716	5	172.687	VK195xVK303	0.470677	0.00823532	0.474626
S5_119093293	5	172.687	VK195xVK303	0.470677	0.00823532	0.474626
S5_121513467	5	175.596	VK195xVK303	0.50994	0.103046	0.291192
S5_121527497	5	175.596	VK195xVK303	0.50994	0.103046	0.291192
S5_121193718	5	177.555	VK195xVK303	0.746675	0.266759	0.299528
S5_121084483	5	178.344	VK195xVK303	0.574372	0.0950471	0.172998
S5_121023994	5	178.839	VK195xVK303	0.488172	0.0305079	0.219565
S5_121024028	5	178.839	VK195xVK303	0.488172	0.030508	0.219565
S5_120882215	5	180.483	VK195xVK303	0.629822	0.035209	0.27774
S5_120400893	5	182.955	VK195xVK303	0.644429	0.0589659	0.296097
S5_120167452	5	182.955	VK195xVK303	0.644429	0.0589661	0.296097
S5_120422612	5	182.955	VK195xVK303	0.644429	0.0589662	0.296096
S5_119809939	5	183.75	VK195xVK303	0.703797	0.0476368	0.505441
S5_119942979	5	183.75	VK195xVK303	0.703797	0.0476368	0.505441
S5_124144776	5	190.823	VK195xVK303	1.06013	0.556521	0.612239
S5_124552353	5	191.457	VK195xVK303	1.29805	0.531329	0.800566
S5_124494992	5	191.457	VK195xVK303	1.29805	0.531328	0.800565
S5_124594011	5	191.812	VK195xVK303	0.94687	0.443894	0.666024
S5_124652303	5	192.104	VK195xVK303	0.580809	0.235989	0.51785
S5_124032741	5	195.771	VK195xVK303	0.923884	0.27447	0.202005
S5_124077633	5	195.771	VK195xVK303	0.923884	0.27447	0.202005
S5_123940016	5	196.193	VK195xVK303	0.690904	0.0759733	0.113001
S5_123873089	5	199.943	VK195xVK303	0.828628	0.18424	0.1989
S5_123302012	5	200.823	VK195xVK303	0.621076	0.225145	0.178434
S5_123459022	5	200.823	VK195xVK303	0.621076	0.225145	0.178434
S5_126652342	5	214.624	VK195xVK303	0.612222	0.04176	1.05398
S5_125992593	5	214.624	VK195xVK303	0.612218	0.04176	1.054
S5_126253425	5	214.624	VK195xVK303	0.61222	0.0417603	1.054
S5_126968355	5	217.191	VK195xVK303	1.07646	0.226107	0.865583
S5_127095838	5	218.655	VK195xVK303	1.21075	0.40464	0.85049
S5_127770939	5	222.919	VK195xVK303	1.03236	0.190607	0.546848
S5_127815122	5	222.919	VK195xVK303	1.03236	0.190607	0.546848
S5_127967429	5	222.919	VK195xVK303	1.03236	0.190607	0.546848
S5_136538365	5	228.208	VK195xVK303	1.06445	0.132174	0.640993
S5_139423804	5	228.208	VK195xVK303	1.06445	0.132175	0.640993
S5_135170043	5	228.633	VK195xVK303	1.072	0.139344	0.546812
S5_135090883	5	228.633	VK195xVK303	1.072	0.139344	0.546813
S5_134842545	5	230.513	VK195xVK303	0.913114	0.245196	0.498071
S5_134798147	5	230.513	VK195xVK303	0.913114	0.245196	0.498071
S5_134844321	5	230.513	VK195xVK303	0.913114	0.245196	0.498071
S5_134555324	5	232.805	VK195xVK303	1.25692	0.200474	0.406467
S5_134615208	5	232.805	VK195xVK303	1.25692	0.200474	0.406467
S5_134559422	5	232.805	VK195xVK303	1.25692	0.200474	0.406466
S5_166739517	5	245.097	VK195xVK303	1.32203	0.320269	0.539255
S5_167717344	5	247.552	VK195xVK303	0.868417	0.151589	0.651541
S5_167696369	5	247.552	VK195xVK303	0.868417	0.151589	0.651541
S5_167845834	5	248.709	VK195xVK303	0.844356	0.238593	0.721277
S5_170087945	5	259.159	VK195xVK303	0.204221	0.0943505	0.773659
S5_170252899	5	259.389	VK195xVK303	0.154983	0.0947113	0.599835
S5_170313719	5	259.389	VK195xVK303	0.154982	0.0947113	0.599835
S5_168694950	5	266.07	VK195xVK303	0.587164	0.187391	1.02093
S5_168647099	5	266.07	VK195xVK303	0.587165	0.187391	1.02093
S5_168619032	5	266.07	VK195xVK303	0.587165	0.187391	1.02093
S5_168647144	5	266.07	VK195xVK303	0.587165	0.187391	1.02093
S5_168694966	5	266.07	VK195xVK303	0.587165	0.187391	1.02093
S5_168404674	5	268.976	VK195xVK303	0.610012	0.0964077	0.89806
S5_168080641	5	269.028	VK195xVK303	0.629265	0.150184	0.878611
S5_165025400	5	280.294	VK195xVK303	0.433003	0.0596903	0.895147
S5_163497714	5	285.807	VK195xVK303	0.312742	0.00958329	0.747785
S5_159793066	5	287.456	VK195xVK303	0.807975	0.0913523	0.977509
S6_11349914	6	0	VK195xVK303	0.756791	0.302437	0.77328
S6_12324638	6	1.24473	VK195xVK303	0.517097	0.202718	0.422677
S6_17456439	6	14.5606	VK195xVK303	0.357194	0.074702	0.814741
S6_16129403	6	14.5606	VK195xVK303	0.357194	0.0747019	0.81474
S6_17308061	6	14.5606	VK195xVK303	0.357194	0.0747019	0.81474
S6_17577213	6	14.5612	VK195xVK303	0.3433	0.0792652	0.820638
S6_18875501	6	25.9096	VK195xVK303	0.498034	0.423059	0.420236
S6_19554968	6	26.9484	VK195xVK303	0.269983	0.23759	0.451904
S6_24877891	6	36.192	VK195xVK303	0.663711	0.172657	0.42283
S6_25264836	6	36.192	VK195xVK303	0.663711	0.172658	0.42283
S6_25083122	6	36.1921	VK195xVK303	0.663711	0.172658	0.42283
S6_26263425	6	40.3354	VK195xVK303	0.499811	0.0206961	0.546802
S6_26193128	6	40.3354	VK195xVK303	0.499811	0.0206961	0.546802
S6_26519734	6	40.74	VK195xVK303	0.327823	0.0148465	0.902379
S6_28196907	6	45.7955	VK195xVK303	0.166503	0.00797417	0.248419
S6_28128154	6	45.7955	VK195xVK303	0.166503	0.0079738	0.24842
S6_28393698	6	46.2133	VK195xVK303	0.125128	0.00354835	0.253891
S6_28214579	6	46.2133	VK195xVK303	0.125128	0.00354836	0.253891
S6_28334629	6	46.2133	VK195xVK303	0.125128	0.00354837	0.253891
S6_28341435	6	46.2133	VK195xVK303	0.125128	0.00354838	0.253891
S6_28315027	6	46.2133	VK195xVK303	0.125128	0.0035484	0.253891
S6_30847637	6	51.4512	VK195xVK303	0.419949	0.0856708	0.17917
S6_30804295	6	51.4512	VK195xVK303	0.41995	0.0856709	0.17917
S6_32075778	6	52.1051	VK195xVK303	0.429553	0.0339573	0.160939
S6_33776903	6	54.0168	VK195xVK303	0.801979	0.410159	0.724539
S6_34626753	6	55.9722	VK195xVK303	0.805933	0.456067	0.918171
S6_34925860	6	56.6303	VK195xVK303	0.729885	0.44043	0.947949
S6_35655335	6	61.1748	VK195xVK303	0.431789	0.422764	0.620695
S6_37634090	6	61.1748	VK195xVK303	0.439783	0.413521	0.622102
S6_37776709	6	61.8856	VK195xVK303	0.380739	0.352931	0.59702
S6_40060366	6	63.0662	VK195xVK303	0.322451	0.103577	0.365263
S6_43465644	6	65.5357	VK195xVK303	0.469427	0.061935	0.363312
S6_43463664	6	65.5358	VK195xVK303	0.469427	0.0619349	0.363312
S6_43715343	6	66.7724	VK195xVK303	0.310974	0.0563377	0.270135
S6_43715281	6	66.7724	VK195xVK303	0.310974	0.0563377	0.270135
S6_51058716	6	71.6449	VK195xVK303	0.107955	0.142584	0.0484536
S6_52463028	6	74.1452	VK195xVK303	0.214232	0.118114	0.0937975
S6_52255438	6	74.1452	VK195xVK303	0.214232	0.118115	0.093797
S6_52240809	6	74.1452	VK195xVK303	0.214232	0.118115	0.0937964
S6_52717009	6	74.6615	VK195xVK303	0.235779	0.119157	0.119106
S6_53131646	6	76.8202	VK195xVK303	0.295261	0.112063	0.102405
S6_53198538	6	76.8202	VK195xVK303	0.295261	0.112064	0.102405
S6_53143929	6	76.8202	VK195xVK303	0.295261	0.112064	0.102405
S6_56256601	6	78.2893	VK195xVK303	0.423671	0.103923	0.222864
S6_56259828	6	78.2893	VK195xVK303	0.423672	0.103922	0.222864
S6_116495818	6	84.914	VK195xVK303	0.382266	0.245305	0.303553
S6_116288985	6	84.914	VK195xVK303	0.382266	0.245306	0.303553
S6_95558661	6	90.2002	VK195xVK303	0.682784	0.152582	0.440649
S6_95096379	6	90.2002	VK195xVK303	0.682784	0.152582	0.440649
S6_96085559	6	91.1868	VK195xVK303	0.577404	0.233484	0.46626
S6_96641802	6	92.5261	VK195xVK303	0.782525	0.777894	0.675968
S6_97061081	6	92.5261	VK195xVK303	0.786495	0.77718	0.676973
S6_93396602	6	96.7759	VK195xVK303	0.667934	0.244798	0.416077
S6_94120985	6	97.5987	VK195xVK303	0.711499	0.177341	0.368161
S6_94310751	6	97.5987	VK195xVK303	0.710527	0.177607	0.368238
S6_94537886	6	97.5987	VK195xVK303	0.710528	0.177608	0.368239
S6_94730791	6	98.4743	VK195xVK303	0.855902	0.314183	0.47047
S6_89356054	6	102.583	VK195xVK303	0.384423	0.230806	0.575969
S6_90497880	6	102.583	VK195xVK303	0.384423	0.230806	0.575969
S6_89512531	6	102.583	VK195xVK303	0.384423	0.230806	0.575969
S6_90563703	6	102.583	VK195xVK303	0.384423	0.230806	0.575969
S6_97129738	6	108.752	VK195xVK303	0.414698	0.135824	0.427085
S6_97982674	6	108.99	VK195xVK303	0.44364	0.0657604	0.424953
S6_97732577	6	108.99	VK195xVK303	0.44364	0.0657604	0.424953
S6_98323935	6	108.99	VK195xVK303	0.44364	0.0657604	0.424953
S6_109161076	6	111.195	VK195xVK303	0.672349	0.0631713	0.45388
S6_107208892	6	112.58	VK195xVK303	0.687208	0.0020343	0.332234
S6_103507750	6	112.58	VK195xVK303	0.692582	0.00198415	0.330436
S6_106232111	6	112.58	VK195xVK303	0.692583	0.00198415	0.330436
S6_109594952	6	113.691	VK195xVK303	0.672251	0.0633016	0.454059
S6_122011058	6	120.064	VK195xVK303	0.245772	0.0323898	0.613229
S6_121798390	6	120.064	VK195xVK303	0.245772	0.0323897	0.613229
S6_123551731	6	121.99	VK195xVK303	0.767641	0.0792352	0.688049
S6_123873537	6	122.391	VK195xVK303	0.813072	0.0607872	0.738949
S6_124260970	6	122.899	VK195xVK303	0.885971	0.055682	0.772503
S6_126472150	6	124.171	VK195xVK303	0.998694	0.0553628	0.795518
S6_127163949	6	126.173	VK195xVK303	0.828602	0.0678556	0.663061
S6_128172714	6	126.173	VK195xVK303	0.828602	0.0678557	0.663061
S6_111174838	6	130.952	VK195xVK303	0.356745	0.120024	0.685119
S6_111791538	6	130.952	VK195xVK303	0.356745	0.120024	0.685119
S6_114527421	6	132.806	VK195xVK303	0.697216	0.113706	0.49832
S6_114994259	6	132.806	VK195xVK303	0.697216	0.113706	0.49832
S6_114998892	6	132.806	VK195xVK303	0.697216	0.113706	0.49832
S6_114237509	6	133.18	VK195xVK303	0.545001	0.161872	0.462048
S6_114275186	6	133.18	VK195xVK303	0.545001	0.161872	0.462048
S6_82465488	6	136.844	VK195xVK303	0.07975	0.181454	0.177416
S6_82079578	6	136.844	VK195xVK303	0.0797498	0.181454	0.177416
S6_82360013	6	136.844	VK195xVK303	0.0797497	0.181454	0.177416
S6_82581054	6	136.844	VK195xVK303	0.0797496	0.181455	0.177416
S6_83089009	6	137.413	VK195xVK303	0.054566	0.252662	0.309265
S6_82976822	6	137.413	VK195xVK303	0.0545661	0.252662	0.309265
S6_83821810	6	141.117	VK195xVK303	0.115883	0.315486	0.564293
S6_83540068	6	141.117	VK195xVK303	0.115869	0.315466	0.564263
S6_83286480	6	143.047	VK195xVK303	0.050976	0.203087	0.380214
S6_83428706	6	145.506	VK195xVK303	0.059718	0.102218	0.188938
S7_52800157	7	0	VK195xVK303	0.287458	0.168733	0.677238
S7_59943876	7	9.03594	VK195xVK303	0.516994	0.310807	0.213332
S7_64096399	7	11.5234	VK195xVK303	1.01399	0.511891	0.763793
S7_22054574	7	23.37	VK195xVK303	0.512346	0.176241	0.281849
S7_22037941	7	23.37	VK195xVK303	0.512346	0.176241	0.281849
S7_25664435	7	26.3354	VK195xVK303	0.365351	0.315715	0.148716
S7_25414269	7	26.5455	VK195xVK303	0.556749	0.300857	0.282179
S7_25436340	7	26.5455	VK195xVK303	0.556749	0.300857	0.282179
S7_25322079	7	26.5455	VK195xVK303	0.556749	0.300857	0.282179
S7_25964564	7	27.1078	VK195xVK303	0.395426	0.352823	0.171224
S7_88807238	7	31.2647	VK195xVK303	0.839066	0.591872	0.19625
S7_88655979	7	31.2647	VK195xVK303	0.839066	0.591872	0.19625
S7_89050420	7	31.8145	VK195xVK303	0.810622	0.520893	0.155432
S7_89584342	7	31.8145	VK195xVK303	0.810627	0.520897	0.155433
S7_91398842	7	33.1238	VK195xVK303	1.48699	1.17413	0.363061
S7_90917795	7	33.5295	VK195xVK303	1.92204	1.52171	0.470012
S7_90870642	7	33.5295	VK195xVK303	1.92204	1.52171	0.470012
S7_107817759	7	39.6269	VK195xVK303	0.346784	0.46209	0.00404023
S7_107661106	7	39.627	VK195xVK303	0.346784	0.462089	0.00404019
S7_107553803	7	40.6662	VK195xVK303	0.438361	0.45333	0.0291202
S7_107539892	7	40.6663	VK195xVK303	0.438361	0.45333	0.0291203
S7_107390633	7	40.6663	VK195xVK303	0.438363	0.453331	0.0291205
S7_107306385	7	42.6307	VK195xVK303	0.591704	0.388154	0.0696672
S7_106689257	7	42.6307	VK195xVK303	0.591704	0.388154	0.0696679
S7_106702516	7	42.6307	VK195xVK303	0.591705	0.388154	0.0696681
S7_106557249	7	43.0879	VK195xVK303	0.70714	0.535116	0.129674
S7_106454175	7	43.4419	VK195xVK303	0.738268	0.586205	0.134293
S7_104526319	7	46.0421	VK195xVK303	1.19531	0.856507	0.62216
S7_104880950	7	46.0421	VK195xVK303	1.19531	0.856508	0.622159
S7_103861548	7	46.0421	VK195xVK303	1.26241	0.853814	0.596371
S7_105059570	7	46.0421	VK195xVK303	1.26241	0.853814	0.59637
S7_105650414	7	47.5512	VK195xVK303	1.39478	1.00559	0.603149
S7_111400852	7	49.8533	VK195xVK303	0.663518	0.682721	0.155167
S7_111436767	7	49.8533	VK195xVK303	0.663518	0.682721	0.155168
S7_111582705	7	49.8533	VK195xVK303	0.663518	0.682721	0.155168
S7_110331278	7	50.1958	VK195xVK303	0.756901	0.799394	0.16556
S7_111356089	7	50.1958	VK195xVK303	0.756901	0.799394	0.16556
S7_111284326	7	50.1958	VK195xVK303	0.756901	0.799394	0.16556
S7_110509947	7	50.1958	VK195xVK303	0.756906	0.799382	0.165562
S7_110078750	7	50.1958	VK195xVK303	0.756906	0.799382	0.165562
S7_111386680	7	50.1959	VK195xVK303	0.756906	0.799383	0.165562
S7_20214229	7	53.4043	VK195xVK303	1.03569	0.886825	0.752801
S7_20565606	7	53.4043	VK195xVK303	1.03571	0.886821	0.752809
S7_20394568	7	53.4043	VK195xVK303	1.03571	0.886821	0.752809
S7_20987474	7	54.8018	VK195xVK303	1.11776	0.634777	0.549149
S7_20915785	7	54.8018	VK195xVK303	1.11776	0.634777	0.549149
S7_20772930	7	54.8018	VK195xVK303	1.11776	0.634778	0.549149
S7_94600297	7	58.1005	VK195xVK303	0.807306	0.712185	0.25335
S7_102193198	7	59.6123	VK195xVK303	0.717179	0.684572	0.208175
S7_102450106	7	59.8983	VK195xVK303	0.700957	0.60248	0.21296
S7_102436987	7	59.8983	VK195xVK303	0.700957	0.602479	0.21296
S7_102893492	7	60.8444	VK195xVK303	0.757871	0.561208	0.236563
S7_102805345	7	60.8445	VK195xVK303	0.757872	0.561208	0.236563
S7_102651275	7	60.8445	VK195xVK303	0.757872	0.561208	0.236563
S7_103176599	7	61.1729	VK195xVK303	0.767213	0.561639	0.246263
S7_35117021	7	65.5766	VK195xVK303	0.618857	0.594067	0.194343
S7_39112905	7	65.5766	VK195xVK303	0.618857	0.594067	0.194343
S7_42045682	7	66.1215	VK195xVK303	0.943207	0.952411	0.451153
S7_40733105	7	66.1216	VK195xVK303	0.943206	0.952411	0.451153
S7_9308840	7	69.5919	VK195xVK303	1.44891	0.598725	0.191752
S7_9185875	7	69.5919	VK195xVK303	1.44891	0.598725	0.191752
S7_9301963	7	69.5919	VK195xVK303	1.44891	0.598726	0.191753
S7_6278538	7	71.4947	VK195xVK303	1.08788	0.511812	0.181543
S7_5829519	7	71.4947	VK195xVK303	1.08788	0.511812	0.181542
S7_5900506	7	71.4947	VK195xVK303	1.08788	0.511812	0.181542
S7_4910719	7	72.37	VK195xVK303	1.1726	0.554376	0.23443
S7_5592497	7	72.37	VK195xVK303	1.1726	0.554375	0.234428
S7_4442655	7	74.1757	VK195xVK303	1.41802	1.09345	0.558679
S7_2707419	7	77.6637	VK195xVK303	2.09778	1.27462	0.666611
S7_3235904	7	77.6637	VK195xVK303	2.09778	1.27462	0.666611
S7_3236651	7	77.6637	VK195xVK303	2.09779	1.27463	0.666612
S7_3776842	7	78.4834	VK195xVK303	2.24853	1.19692	0.546517
S7_8507409	7	83.355	VK195xVK303	1.61495	0.637468	0.256879
S7_8570744	7	83.355	VK195xVK303	1.61495	0.637468	0.256879
S7_8609546	7	83.355	VK195xVK303	1.61495	0.637468	0.256879
S7_8914995	7	84.1019	VK195xVK303	1.46491	0.59284	0.216469
S7_10046666	7	85.4079	VK195xVK303	1.84939	1.12807	0.838064
S7_10273817	7	85.408	VK195xVK303	1.84939	1.12808	0.838066
S7_11733947	7	86.8164	VK195xVK303	2.19931	1.3476	1.11357
S7_12006370	7	87.2951	VK195xVK303	2.06197	1.51485	1.18769
S7_13054761	7	87.2951	VK195xVK303	2.06197	1.51485	1.18769
S7_12770530	7	87.2951	VK195xVK303	2.06197	1.51485	1.18769
S7_13054812	7	87.2952	VK195xVK303	2.06197	1.51485	1.18769
S7_11904923	7	87.2952	VK195xVK303	2.06199	1.51485	1.18769
S7_11299130	7	87.2952	VK195xVK303	2.062	1.51484	1.18769
S7_13220315	7	89.058	VK195xVK303	1.88998	1.72439	0.877798
S7_13551538	7	89.058	VK195xVK303	1.88998	1.72439	0.877795
S7_13592488	7	89.058	VK195xVK303	1.88998	1.72438	0.877794
S7_16787695	7	94.9277	VK195xVK303	0.933006	0.374031	0.286136
S7_16787650	7	94.9277	VK195xVK303	0.933005	0.374031	0.286136
S7_88574726	7	103.815	VK195xVK303	0.386962	0.173604	0.236462
S7_88522404	7	105.93	VK195xVK303	0.31151	0.1455	0.227165
S7_88456248	7	106.392	VK195xVK303	0.519188	0.143785	0.0590839
S7_88161940	7	111.804	VK195xVK303	0.559384	0.377681	0.11754
S7_88155771	7	111.804	VK195xVK303	0.559385	0.377682	0.11754
S7_87535915	7	115.11	VK195xVK303	0.444337	0.364689	0.186561
S7_87299171	7	115.857	VK195xVK303	0.368267	0.330222	0.177577
S7_86433517	7	117.708	VK195xVK303	0.426976	0.440211	0.234645
S7_86897250	7	117.708	VK195xVK303	0.426976	0.440211	0.234645
S7_86706712	7	117.708	VK195xVK303	0.426976	0.440212	0.234645
S7_97680389	7	124.636	VK195xVK303	0.93076	0.58188	0.327286
S7_97673357	7	124.636	VK195xVK303	0.93076	0.58188	0.327286
S7_98315800	7	125.86	VK195xVK303	0.855603	0.58848	0.271365
S7_98914429	7	127.144	VK195xVK303	0.944871	0.64101	0.271761
S7_98970579	7	127.144	VK195xVK303	0.944871	0.641011	0.271761
S7_99149093	7	127.304	VK195xVK303	0.608086	0.418857	0.343974
S7_99122168	7	127.304	VK195xVK303	0.608086	0.418857	0.343974
S7_98688794	7	127.304	VK195xVK303	0.608118	0.418882	0.343944
S7_99496411	7	134.365	VK195xVK303	0.109653	0.0365653	0.290552
S7_99530178	7	134.547	VK195xVK303	0.0883419	0.0272923	0.165494
S7_100205720	7	141.088	VK195xVK303	0.472112	0.223877	0.172473
S7_99788483	7	141.088	VK195xVK303	0.472112	0.223876	0.172473
S7_99735821	7	142.035	VK195xVK303	0.457625	0.187625	0.234266
S7_111714229	7	155.511	VK195xVK303	0.413163	0.193131	0.203078
S7_113429270	7	155.615	VK195xVK303	0.388278	0.186264	0.210208
S7_113733900	7	156.449	VK195xVK303	0.573321	0.20696	0.225328
S7_114584849	7	157.518	VK195xVK303	0.488611	0.127902	0.166197
S7_114465468	7	157.518	VK195xVK303	0.488611	0.127902	0.166198
S7_114804947	7	157.518	VK195xVK303	0.488611	0.127902	0.166198
S7_116084318	7	159.552	VK195xVK303	0.744757	0.43613	0.500364
S7_116019807	7	159.552	VK195xVK303	0.744757	0.43613	0.500364
S7_116647696	7	162.318	VK195xVK303	0.538363	0.458874	0.210609
S7_116826338	7	162.318	VK195xVK303	0.538363	0.458874	0.210609
S7_116672245	7	162.318	VK195xVK303	0.538364	0.458874	0.210609
S7_117151872	7	164.248	VK195xVK303	0.710666	0.563152	0.226725
S7_117300705	7	170.271	VK195xVK303	0.701886	0.654768	0.377519
S7_117537506	7	170.271	VK195xVK303	0.701886	0.654768	0.377519
S7_117286019	7	172.907	VK195xVK303	0.557063	0.594322	0.202275
S7_119557187	7	179.155	VK195xVK303	0.658824	0.453085	0.124057
S7_119197734	7	179.155	VK195xVK303	0.658839	0.453108	0.124066
S7_119202119	7	179.155	VK195xVK303	0.658839	0.453108	0.124066
S7_118965408	7	179.575	VK195xVK303	0.521228	0.444319	0.0452359
S7_118854200	7	179.575	VK195xVK303	0.521228	0.44432	0.045236
S7_124693414	7	183.223	VK195xVK303	1.26503	0.773896	0.0931505
S7_126019013	7	185.353	VK195xVK303	0.873469	0.832685	0.153007
S7_126610540	7	185.353	VK195xVK303	0.873469	0.832685	0.153007
S7_126162895	7	185.353	VK195xVK303	0.87347	0.832686	0.153008
S7_126587558	7	185.353	VK195xVK303	0.87347	0.832686	0.153008
S7_126887512	7	187.015	VK195xVK303	0.633731	0.366304	0.0606971
S7_126887601	7	187.015	VK195xVK303	0.633732	0.366305	0.0606971
S7_127124988	7	187.018	VK195xVK303	0.633641	0.366402	0.0607716
S7_128179885	7	187.798	VK195xVK303	0.612489	0.410142	0.0778617
S7_127358600	7	188.173	VK195xVK303	0.701825	0.374173	0.0161897
S7_127223990	7	188.173	VK195xVK303	0.701825	0.374173	0.0161897
S7_127203874	7	188.173	VK195xVK303	0.701825	0.374173	0.0161897
S7_127813455	7	188.173	VK195xVK303	0.701826	0.374173	0.0161897
S7_131500494	7	195.633	VK195xVK303	0.4328	0.212169	0.0589115
S7_132366190	7	196.73	VK195xVK303	0.376326	0.124978	0.0860386
S7_132527813	7	197.506	VK195xVK303	0.346089	0.0831133	0.135294
S7_132942910	7	201.964	VK195xVK303	0.459153	0.265064	0.180808
S7_132901242	7	201.964	VK195xVK303	0.459153	0.265064	0.180808
S7_133801063	7	208.963	VK195xVK303	0.532585	0.298377	0.0160183
S7_134072017	7	214.468	VK195xVK303	0.519505	0.26026	0.0330585
S7_134086901	7	214.468	VK195xVK303	0.519505	0.260261	0.0330586
S7_137532789	7	222.727	VK195xVK303	0.73669	0.520298	0.109878
S7_137533109	7	222.727	VK195xVK303	0.73669	0.520298	0.109878
S7_137516532	7	222.727	VK195xVK303	0.73669	0.520298	0.109878
S7_137544464	7	222.727	VK195xVK303	0.73669	0.520298	0.109878
S7_136918176	7	225.151	VK195xVK303	0.342666	0.215519	0.0512824
S7_136800957	7	225.151	VK195xVK303	0.342665	0.215519	0.0512824
S7_135105930	7	230.188	VK195xVK303	0.231905	0.0877827	0.23793
S7_134921277	7	231.221	VK195xVK303	0.273671	0.210037	0.199837
S7_134613141	7	231.745	VK195xVK303	0.522343	0.190161	0.0661894
S7_134394851	7	232.142	VK195xVK303	0.515515	0.123695	0.0369477
S7_138234713	7	241.15	VK195xVK303	0.832692	0.493841	0.116395
S7_138174241	7	241.15	VK195xVK303	0.832692	0.493841	0.116395
S7_139633800	7	246.669	VK195xVK303	0.819006	0.482061	0.424418
S7_139919087	7	247.042	VK195xVK303	0.88866	0.55109	0.382176
S7_139896388	7	247.042	VK195xVK303	0.888661	0.55109	0.382176
S7_139952078	7	247.042	VK195xVK303	0.888661	0.55109	0.382177
S7_140501731	7	249.496	VK195xVK303	0.957495	0.606204	0.365914
S7_140810685	7	250.032	VK195xVK303	0.927485	0.672535	0.460621
S7_141638273	7	250.032	VK195xVK303	0.927486	0.672535	0.460621
S8_9885842	8	0	VK195xVK303	0.502738	0.293753	0.0120484
S8_9758635	8	1e-05	VK195xVK303	0.502738	0.293753	0.0120484
S8_9890899	8	2e-05	VK195xVK303	0.502738	0.293753	0.0120485
S8_10724237	8	2.96652	VK195xVK303	0.271352	0.241166	0.219235
S8_10724172	8	2.96653	VK195xVK303	0.271352	0.241166	0.219235
S8_10846204	8	3.36502	VK195xVK303	0.277112	0.239514	0.261223
S8_11927644	8	6.04383	VK195xVK303	0.365671	0.37622	0.423368
S8_12072792	8	6.04384	VK195xVK303	0.365671	0.37622	0.423369
S8_12685763	8	7.56131	VK195xVK303	0.295967	0.323539	0.356425
S8_13562378	8	10.2615	VK195xVK303	0.231041	0.16968	0.175299
S8_13956262	8	10.2615	VK195xVK303	0.231041	0.16968	0.1753
S8_13947766	8	10.2615	VK195xVK303	0.231041	0.16968	0.1753
S8_14832083	8	14.4289	VK195xVK303	0.533142	0.323502	0.11614
S8_16303176	8	17.4048	VK195xVK303	0.424605	0.269687	0.337284
S8_15837094	8	17.7906	VK195xVK303	0.380917	0.20966	0.30627
S8_15819631	8	17.7906	VK195xVK303	0.380917	0.20966	0.30627
S8_15342516	8	17.7906	VK195xVK303	0.380917	0.20966	0.306269
S8_18795277	8	22.9882	VK195xVK303	0.197303	0.0725277	0.265518
S8_20368854	8	28.8135	VK195xVK303	1.02246	1.11789	0.476507
S8_21425391	8	29.6889	VK195xVK303	1.23659	1.40701	0.648537
S8_20846352	8	29.6889	VK195xVK303	1.23659	1.40701	0.648537
S8_21529045	8	29.6889	VK195xVK303	1.23659	1.40701	0.648537
S8_21536750	8	29.6889	VK195xVK303	1.23659	1.40701	0.648537
S8_21279534	8	29.6889	VK195xVK303	1.23659	1.40701	0.648537
S8_21613153	8	29.6889	VK195xVK303	1.23659	1.40701	0.648537
S8_23248519	8	32.1227	VK195xVK303	0.861173	1.0451	0.496205
S8_24158872	8	33.5903	VK195xVK303	0.535453	0.607063	0.503567
S8_24015037	8	33.5903	VK195xVK303	0.535453	0.607063	0.503567
S8_24695806	8	35.3046	VK195xVK303	0.279114	0.364272	0.288289
S8_25947498	8	37.3104	VK195xVK303	0.361311	0.327494	0.122151
S8_26605936	8	39.878	VK195xVK303	0.144544	0.390232	0.0923764
S8_27014900	8	39.878	VK195xVK303	0.144544	0.390232	0.0923763
S8_27950609	8	41.3972	VK195xVK303	0.0977126	0.333132	0.0728893
S8_27815509	8	41.3972	VK195xVK303	0.0977119	0.333131	0.0728899
S8_27576453	8	41.3972	VK195xVK303	0.0808517	0.310765	0.109167
S8_27469254	8	41.3973	VK195xVK303	0.0808511	0.310765	0.10917
S8_30735413	8	47.3228	VK195xVK303	0.167682	0.542747	0.0733434
S8_30578572	8	47.3228	VK195xVK303	0.167682	0.542746	0.073343
S8_29865494	8	47.3228	VK195xVK303	0.159175	0.534745	0.0663179
S8_29968177	8	47.3229	VK195xVK303	0.159174	0.534744	0.0663177
S8_30547454	8	47.3229	VK195xVK303	0.159174	0.534744	0.0663176
S8_31293423	8	48.807	VK195xVK303	0.141581	0.528153	0.123688
S8_31527479	8	49.722	VK195xVK303	0.162257	0.560786	0.136129
S8_33366420	8	52.1889	VK195xVK303	0.293654	0.672011	0.258329
S8_33006425	8	52.1889	VK195xVK303	0.293654	0.672011	0.258329
S8_32855147	8	52.1889	VK195xVK303	0.293648	0.671989	0.258282
S8_32289442	8	52.2319	VK195xVK303	0.168674	0.510745	0.0745144
S8_44578937	8	64.6998	VK195xVK303	0.138236	0.349704	0.430025
S8_44542620	8	64.6998	VK195xVK303	0.138236	0.349703	0.430025
S8_44909115	8	64.7383	VK195xVK303	0.164753	0.355263	0.462156
S8_44102311	8	68.5452	VK195xVK303	0.0911474	0.272725	0.166161
S8_42999479	8	71.4521	VK195xVK303	0.00351806	0.14075	0.0325273
S8_42785338	8	71.8344	VK195xVK303	0.00425961	0.156817	0.0339814
S8_42883648	8	71.8344	VK195xVK303	0.0042596	0.156817	0.0339815
S8_41938718	8	76.3236	VK195xVK303	0.227758	0.319134	0.243717
S8_42008624	8	76.3236	VK195xVK303	0.227758	0.319134	0.243717
S8_41631479	8	77.2875	VK195xVK303	0.239729	0.339662	0.268469
S8_41650770	8	77.2875	VK195xVK303	0.239729	0.339663	0.268469
S8_41090075	8	79.0294	VK195xVK303	0.277153	0.275568	0.322893
S8_40632465	8	79.0295	VK195xVK303	0.277153	0.275568	0.322893
S8_41239621	8	79.0295	VK195xVK303	0.277153	0.275568	0.322894
S8_40951951	8	79.0295	VK195xVK303	0.277153	0.275569	0.322894
S8_40889951	8	79.0295	VK195xVK303	0.277153	0.275568	0.322894
S8_40203790	8	83.3817	VK195xVK303	0.308739	0.282141	0.269756
S8_40198551	8	83.3817	VK195xVK303	0.308739	0.28214	0.269756
S8_40011519	8	84.9422	VK195xVK303	0.308936	0.106917	0.147224
S8_39881538	8	84.9422	VK195xVK303	0.308937	0.106917	0.147224
S8_39901543	8	84.9423	VK195xVK303	0.308937	0.106917	0.147224
S8_39702997	8	85.3166	VK195xVK303	0.323792	0.0645275	0.161777
S8_38971638	8	86.9328	VK195xVK303	0.210695	0.233492	0.316852
S8_38906540	8	86.9328	VK195xVK303	0.210695	0.233492	0.316852
S8_40494017	8	90.0491	VK195xVK303	0.399971	0.59359	0.444321
S8_40409828	8	90.0491	VK195xVK303	0.399971	0.59359	0.444321
S8_40430652	8	90.0491	VK195xVK303	0.399971	0.59359	0.444321
S8_40430587	8	90.0491	VK195xVK303	0.399971	0.59359	0.444321
S8_41614023	8	92.0781	VK195xVK303	0.390896	0.597922	0.511869
S8_41517723	8	92.0781	VK195xVK303	0.390896	0.597923	0.511869
S8_47627474	8	96.1232	VK195xVK303	0.744374	0.80685	0.657409
S8_48761174	8	100.511	VK195xVK303	0.650528	0.768122	0.696724
S8_48168124	8	100.511	VK195xVK303	0.650528	0.768122	0.696722
S8_46827187	8	107.112	VK195xVK303	0.581268	0.802502	0.620512
S8_46794911	8	107.112	VK195xVK303	0.581268	0.802502	0.620512
S8_46711175	8	107.112	VK195xVK303	0.581268	0.802502	0.620512
S8_45871434	8	108.93	VK195xVK303	0.448485	0.540999	0.436651
S8_45973509	8	108.93	VK195xVK303	0.448485	0.540999	0.436651
S8_45155522	8	110.182	VK195xVK303	0.41082	0.539654	0.499703
S8_45307097	8	110.182	VK195xVK303	0.41082	0.539654	0.499703
S8_45310309	8	110.182	VK195xVK303	0.41082	0.539654	0.499703
S8_45772946	8	110.493	VK195xVK303	0.418163	0.521967	0.416699
S8_45697759	8	110.493	VK195xVK303	0.418163	0.521967	0.416699
S8_46046703	8	111.303	VK195xVK303	0.4755	0.635515	0.556139
S8_64971827	8	118.697	VK195xVK303	0.890729	0.584403	0.357376
S8_64509571	8	119.695	VK195xVK303	0.546721	0.588992	0.276508
S8_63037916	8	122.984	VK195xVK303	0.345907	0.304852	0.0163335
S8_63120160	8	122.984	VK195xVK303	0.345907	0.304852	0.0163335
S8_62218000	8	128.294	VK195xVK303	0.791768	0.621971	0.135316
S8_62240453	8	128.294	VK195xVK303	0.791768	0.621972	0.135316
S8_62598708	8	134.621	VK195xVK303	0.317896	0.650197	0.513638
S8_62617582	8	134.621	VK195xVK303	0.317896	0.650196	0.513639
S8_62783289	8	138.399	VK195xVK303	0.432281	0.248778	0.0367118
S8_62925237	8	139.635	VK195xVK303	0.601339	0.468016	0.0325204
S8_76916303	8	147.759	VK195xVK303	0.553564	0.408195	0.414135
S8_77134096	8	148.637	VK195xVK303	1.00843	0.763384	1.15614
S8_77130579	8	148.637	VK195xVK303	1.00842	0.763384	1.15614
S8_77430810	8	148.637	VK195xVK303	1.00842	0.763384	1.15614
S8_77305989	8	148.637	VK195xVK303	1.00842	0.763383	1.15614
S8_77126394	8	148.937	VK195xVK303	0.704573	0.583532	0.629155
S8_77092862	8	148.937	VK195xVK303	0.704572	0.583531	0.629154
S8_70725726	8	152.142	VK195xVK303	0.456675	0.652416	0.12611
S8_70480831	8	152.839	VK195xVK303	0.279953	0.449813	0.147772
S8_70494412	8	152.839	VK195xVK303	0.279953	0.449813	0.147772
S8_70476656	8	152.839	VK195xVK303	0.279953	0.449813	0.147772
S8_68664033	8	155.134	VK195xVK303	0.403981	0.160048	0.115107
S8_68655237	8	155.134	VK195xVK303	0.403981	0.160047	0.115106
S8_71425942	8	158.471	VK195xVK303	0.382681	0.399665	0.0524583
S8_70887754	8	158.471	VK195xVK303	0.383434	0.406447	0.0501176
S8_70884493	8	158.471	VK195xVK303	0.383434	0.406447	0.0501171
S8_71071368	8	158.978	VK195xVK303	0.270681	0.386468	0.0147775
S8_71007347	8	158.978	VK195xVK303	0.270681	0.386468	0.0147775
S8_71246573	8	159.523	VK195xVK303	0.337007	0.169125	0.193502
S8_71229222	8	159.523	VK195xVK303	0.337007	0.169125	0.193502
S8_71461048	8	159.89	VK195xVK303	0.380055	0.287514	0.0988252
S8_61890761	8	163.914	VK195xVK303	0.6614	0.868609	0.29845
S8_61965686	8	163.914	VK195xVK303	0.6614	0.86861	0.29845
S8_60206409	8	166.889	VK195xVK303	0.37399	0.894754	0.162855
S8_60603540	8	166.889	VK195xVK303	0.37399	0.894754	0.162855
S8_57800139	8	171.361	VK195xVK303	0.283923	0.718563	0.160811
S8_57862599	8	171.361	VK195xVK303	0.283923	0.718563	0.160812
S8_57989492	8	172.339	VK195xVK303	0.353015	0.74289	0.139846
S8_57764232	8	174.431	VK195xVK303	0.294136	0.412367	0.0543771
S8_57446043	8	174.775	VK195xVK303	0.354615	0.439363	0.0481032
S8_56386305	8	178.528	VK195xVK303	0.63243	0.593965	0.0364583
S8_55949268	8	178.958	VK195xVK303	0.587337	0.600286	0.0438128
S8_54060549	8	182.985	VK195xVK303	0.799193	0.829707	0.285821
S8_54435607	8	182.985	VK195xVK303	0.799193	0.829707	0.285821
S8_53713314	8	182.985	VK195xVK303	0.816041	0.834985	0.284822
S8_53858693	8	182.985	VK195xVK303	0.816042	0.834984	0.284822
S8_55201581	8	184.929	VK195xVK303	0.650476	0.676972	0.783124
S8_55447807	8	186.151	VK195xVK303	0.678325	0.742196	0.557744
S8_55369388	8	186.151	VK195xVK303	0.678325	0.742196	0.557743
S8_76103990	8	190.563	VK195xVK303	0.412279	0.445648	0.232427
S8_76132482	8	190.563	VK195xVK303	0.412279	0.445649	0.232427
S8_75502815	8	191.171	VK195xVK303	0.297891	0.397826	0.151019
S8_75256626	8	192.949	VK195xVK303	0.147903	0.365149	0.0834981
S8_74349858	8	194.795	VK195xVK303	0.199655	0.653624	0.0222595
S8_74234011	8	195.889	VK195xVK303	0.127844	0.517013	0.0216838
S8_73822517	8	195.889	VK195xVK303	0.127843	0.517011	0.0216839
S8_73734493	8	196.384	VK195xVK303	0.106122	0.333602	0.0281072
S8_71650954	8	201.494	VK195xVK303	0.328292	0.400977	0.16107
S8_71820850	8	201.494	VK195xVK303	0.328292	0.400977	0.16107
S8_71780516	8	201.494	VK195xVK303	0.328292	0.400977	0.161071
S8_58212882	8	212.819	VK195xVK303	0.221802	0.276178	0.482458
S8_58205827	8	212.819	VK195xVK303	0.221802	0.276178	0.482459
S8_58304829	8	220.093	VK195xVK303	0.255857	0.387148	0.142922
S8_59074775	8	224.291	VK195xVK303	0.526952	0.741106	0.202108
S8_59061835	8	224.291	VK195xVK303	0.526953	0.741107	0.202109
S8_59241095	8	224.291	VK195xVK303	0.526953	0.741107	0.202108
S8_59434524	8	226.185	VK195xVK303	0.580284	0.995999	0.291036
S8_59814982	8	228.311	VK195xVK303	0.659303	1.44395	0.48755
S8_59876495	8	229.381	VK195xVK303	0.552001	1.15304	0.409749
S8_59926930	8	230.22	VK195xVK303	0.671727	1.20035	0.575311
S8_59936592	8	230.22	VK195xVK303	0.67173	1.20035	0.575312
S8_59931946	8	230.22	VK195xVK303	0.67173	1.20035	0.575312
S8_79188956	8	237.567	VK195xVK303	1.05429	0.605223	0.418115
S8_79852549	8	237.567	VK195xVK303	1.05429	0.605223	0.418115
S8_80024852	8	237.567	VK195xVK303	1.05429	0.605223	0.418115
S8_79850921	8	237.567	VK195xVK303	1.05429	0.605223	0.418115
S8_79797145	8	237.567	VK195xVK303	1.05429	0.605224	0.418114
S8_80297980	8	238.305	VK195xVK303	0.613507	0.500211	0.216985
S8_79019236	8	239.434	VK195xVK303	0.694558	0.487561	0.316456
S8_79024730	8	239.434	VK195xVK303	0.694558	0.487562	0.316456
S8_78878734	8	241.017	VK195xVK303	0.989971	0.766546	0.389937
S8_78779378	8	241.442	VK195xVK303	0.67192	0.5533	0.279948
S8_78878626	8	241.442	VK195xVK303	0.67192	0.5533	0.279948
S8_78654070	8	242.639	VK195xVK303	0.736107	0.475711	0.372089
S8_78374525	8	243.262	VK195xVK303	0.652035	0.569495	0.20772
S8_78486660	8	243.262	VK195xVK303	0.652035	0.569495	0.20772
S8_80861949	8	245.585	VK195xVK303	0.481105	0.293524	0.451859
S8_80738705	8	245.585	VK195xVK303	0.481105	0.293524	0.451859
S8_80532716	8	245.585	VK195xVK303	0.481105	0.293524	0.451859
S8_110314910	8	263.823	VK195xVK303	1.01183	0.498481	0.447568
S8_122986593	8	266.574	VK195xVK303	0.872296	0.140826	0.113703
S8_121868991	8	266.574	VK195xVK303	0.872297	0.140826	0.113703
S8_121659273	8	268.093	VK195xVK303	1.0281	0.111374	0.125893
S8_121106270	8	268.093	VK195xVK303	1.02808	0.111368	0.125898
S8_121395848	8	268.093	VK195xVK303	1.02808	0.111368	0.125897
S8_121128073	8	268.093	VK195xVK303	1.02808	0.111367	0.125897
S8_120229194	8	270.1	VK195xVK303	1.20353	0.231046	0.102531
S8_120390486	8	270.1	VK195xVK303	1.20353	0.231046	0.102531
S8_120090534	8	271.588	VK195xVK303	1.77951	0.719603	0.204582
S8_120023105	8	271.588	VK195xVK303	1.77951	0.719603	0.204582
S8_119436214	8	273.199	VK195xVK303	1.73979	0.776516	0.219972
S8_119266402	8	273.199	VK195xVK303	1.73979	0.776516	0.219972
S8_119246869	8	273.199	VK195xVK303	1.73979	0.776515	0.219972
S8_119246340	8	273.199	VK195xVK303	1.73979	0.776514	0.219972
S8_119165781	8	274.428	VK195xVK303	1.62811	0.460625	0.209357
S8_119146134	8	274.428	VK195xVK303	1.62811	0.460625	0.209357
S8_118467749	8	275.913	VK195xVK303	1.26695	0.293649	0.137413
S8_118776844	8	275.913	VK195xVK303	1.26695	0.293649	0.137413
S8_116919284	8	277.733	VK195xVK303	1.21299	0.510202	0.171234
S8_116668659	8	277.733	VK195xVK303	1.21299	0.510202	0.171234
S8_116974800	8	277.733	VK195xVK303	1.213	0.510201	0.171233
S8_115963389	8	279.052	VK195xVK303	0.957819	0.355834	0.162995
S8_115946616	8	279.052	VK195xVK303	0.95782	0.355834	0.162995
S8_115838639	8	282.204	VK195xVK303	1.21794	0.382721	0.155498
S8_115808334	8	282.204	VK195xVK303	1.21794	0.382721	0.155499
S8_115766843	8	282.204	VK195xVK303	1.21794	0.382721	0.155499
S8_115845011	8	282.204	VK195xVK303	1.21795	0.382725	0.155497
S8_115867336	8	282.204	VK195xVK303	1.21795	0.382725	0.155497
S8_115838595	8	282.204	VK195xVK303	1.21795	0.382725	0.155497
S8_114651364	8	286.297	VK195xVK303	1.00854	0.327019	0.0888221
S8_115158301	8	286.297	VK195xVK303	1.00854	0.327019	0.0888221
S8_115450229	8	288.038	VK195xVK303	0.806777	0.245096	0.0727707
S8_115638634	8	288.714	VK195xVK303	1.05981	0.403572	0.0675289
S8_136048250	8	297.953	VK195xVK303	0.344243	0.12947	0.158715
S8_135994534	8	297.953	VK195xVK303	0.344242	0.12947	0.158715
S8_135615330	8	298.037	VK195xVK303	0.394012	0.102746	0.134321
S8_133250383	8	301.945	VK195xVK303	0.862827	0.325462	0.189134
S8_132754633	8	302.411	VK195xVK303	0.941596	0.369668	0.224924
S8_131410116	8	304.779	VK195xVK303	0.983367	0.474946	0.247064
S8_131358403	8	304.779	VK195xVK303	0.983366	0.474945	0.247064
S8_130663706	8	305.043	VK195xVK303	1.05023	0.471005	0.260872
S8_109998554	8	310.264	VK195xVK303	1.26569	0.502048	0.265831
S8_110039448	8	310.264	VK195xVK303	1.26569	0.502048	0.265831
S8_109867688	8	310.976	VK195xVK303	1.38851	0.562854	0.279614
S8_109592315	8	310.976	VK195xVK303	1.3885	0.562873	0.279607
S8_109083144	8	314.2	VK195xVK303	0.804799	0.350265	0.0221242
S8_108862138	8	315.754	VK195xVK303	0.567081	0.279032	0.0415014
S8_107239070	8	315.79	VK195xVK303	0.524751	0.137009	0.0114187
S8_107279406	8	315.79	VK195xVK303	0.524751	0.137009	0.0114187
S8_103085347	8	324.26	VK195xVK303	0.768004	0.229698	0.180636
S8_103070527	8	324.26	VK195xVK303	0.768003	0.229698	0.180636
S8_103337131	8	327.071	VK195xVK303	0.75426	0.0628072	0.0277723
S8_103646712	8	327.071	VK195xVK303	0.752802	0.0615163	0.0271584
S8_103735051	8	327.071	VK195xVK303	0.752802	0.0615159	0.0271583
S8_103239333	8	327.116	VK195xVK303	0.84305	0.196362	0.0810519
S8_165587546	8	339.448	VK195xVK303	0.889195	0.13251	0.34593
S8_165558312	8	339.448	VK195xVK303	0.889195	0.13251	0.345929
S9_818060	9	0	VK195xVK303	0.486009	0.293286	0.057711
S9_1532049	9	1e-05	VK195xVK303	0.486009	0.293286	0.057711
S9_2601517	9	0.416935	VK195xVK303	0.455848	0.328749	0.111869
S9_3528343	9	3.36234	VK195xVK303	0.49398	0.169615	0.0500582
S9_3912528	9	3.71609	VK195xVK303	0.538063	0.189958	0.0800214
S9_4135100	9	3.7161	VK195xVK303	0.538063	0.189958	0.0800213
S9_3983082	9	3.71611	VK195xVK303	0.538062	0.189958	0.0800212
S9_6376599	9	12.1464	VK195xVK303	0.791806	0.383148	0.3618
S9_6697997	9	15.1248	VK195xVK303	0.792956	0.480312	0.418307
S9_7502646	9	15.1249	VK195xVK303	0.792956	0.480312	0.418307
S9_6673091	9	15.1249	VK195xVK303	0.792956	0.480312	0.418307
S9_11192190	9	29.8641	VK195xVK303	0.608727	0.230958	0.502128
S9_11296916	9	30.433	VK195xVK303	0.467093	0.208167	0.506774
S9_11377313	9	30.433	VK195xVK303	0.467093	0.208167	0.506774
S9_12981553	9	34.7897	VK195xVK303	1.26661	0.620744	0.921207
S9_16353375	9	38.0981	VK195xVK303	1.72887	0.805778	1.09653
S9_17051258	9	38.0981	VK195xVK303	1.72887	0.805777	1.09653
S9_18735454	9	40.7442	VK195xVK303	1.1232	0.252562	0.668587
S9_19169322	9	42.3759	VK195xVK303	0.481622	0.0985121	0.548
S9_19427774	9	42.3759	VK195xVK303	0.476373	0.100129	0.54973
S9_19797373	9	43.3088	VK195xVK303	0.406808	0.189486	0.724866
S9_25806362	9	49.8239	VK195xVK303	0.415044	0.162817	0.395607
S9_25748385	9	51.4764	VK195xVK303	0.375169	0.133705	0.538383
S9_25441976	9	51.4764	VK195xVK303	0.374486	0.135528	0.541731
S9_24763240	9	57.9705	VK195xVK303	0.297023	0.0825995	0.241662
S9_24751435	9	57.9705	VK195xVK303	0.297023	0.0825996	0.241662
S9_24638643	9	58.9465	VK195xVK303	0.469543	0.172906	0.226656
S9_23373517	9	62.9743	VK195xVK303	0.608425	0.227321	0.413985
S9_21850313	9	65.3648	VK195xVK303	0.489739	0.436078	0.59452
S9_21759697	9	66.2749	VK195xVK303	0.592964	0.563072	0.616895
S9_21272734	9	67.3703	VK195xVK303	0.711587	0.538529	0.703737
S9_20919469	9	69.2052	VK195xVK303	0.551196	0.227682	0.281177
S9_20953828	9	69.2052	VK195xVK303	0.551196	0.227682	0.281177
S9_21062198	9	69.2052	VK195xVK303	0.551196	0.227682	0.281177
S9_20380808	9	77.5104	VK195xVK303	0.315904	0.205278	0.305669
S9_20337673	9	77.5104	VK195xVK303	0.315904	0.205278	0.305669
S9_27323472	9	90.9374	VK195xVK303	0.361406	0.604177	0.68866
S9_27321490	9	90.9374	VK195xVK303	0.361406	0.604177	0.68866
S9_26184447	9	95.6868	VK195xVK303	0.449862	0.424454	0.505786
S9_37969980	9	101.307	VK195xVK303	0.204391	0.106019	0.679088
S9_38515605	9	102.912	VK195xVK303	0.364574	0.792393	0.817136
S9_38712916	9	102.912	VK195xVK303	0.364575	0.792396	0.817139
S9_38808747	9	102.912	VK195xVK303	0.364576	0.792398	0.81714
S9_38912545	9	102.912	VK195xVK303	0.364576	0.792397	0.81714
S9_41020799	9	104.823	VK195xVK303	0.48683	0.520589	0.666798
S9_35313881	9	106.809	VK195xVK303	0.583676	0.546394	0.676173
S9_35274833	9	106.809	VK195xVK303	0.583676	0.546395	0.676173
S9_31491871	9	108.618	VK195xVK303	0.435556	0.842623	0.69011
S9_33212656	9	108.618	VK195xVK303	0.435556	0.842622	0.69011
S9_30894172	9	108.618	VK195xVK303	0.435556	0.842622	0.69011
S9_34827961	9	109.537	VK195xVK303	0.519066	0.5567	0.697358
S9_34448653	9	109.537	VK195xVK303	0.519066	0.5567	0.697358
S9_35456060	9	110.405	VK195xVK303	0.563116	0.505404	0.629604
S9_35449897	9	110.405	VK195xVK303	0.563116	0.505403	0.629604
S9_36004293	9	112.098	VK195xVK303	0.349103	0.273852	0.454182
S9_36054352	9	112.098	VK195xVK303	0.349103	0.273851	0.454181
S9_36007655	9	112.098	VK195xVK303	0.349103	0.273851	0.454181
S9_36933520	9	114.338	VK195xVK303	0.660348	0.230504	0.433676
S9_37322990	9	114.338	VK195xVK303	0.660348	0.230505	0.433676
S9_36865452	9	114.338	VK195xVK303	0.660348	0.230505	0.433676
S9_37367108	9	114.74	VK195xVK303	0.669975	0.172674	0.365013
S9_41883257	9	116.763	VK195xVK303	0.60864	0.541433	0.669267
S9_42160595	9	116.763	VK195xVK303	0.60864	0.541434	0.669267
S9_41683294	9	117.595	VK195xVK303	0.635143	0.682208	0.677567
S9_41588338	9	117.595	VK195xVK303	0.635143	0.682209	0.677568
S9_41745191	9	117.595	VK195xVK303	0.635144	0.68221	0.677569
S9_41574526	9	117.595	VK195xVK303	0.635145	0.682211	0.677569
S9_42425702	9	119.85	VK195xVK303	1.06926	0.900284	0.9028
S9_42577157	9	119.85	VK195xVK303	1.06926	0.900285	0.902801
S9_42610217	9	119.85	VK195xVK303	1.06926	0.900285	0.902801
S9_43449089	9	121.406	VK195xVK303	0.763392	0.715697	0.534134
S9_43260818	9	121.406	VK195xVK303	0.763392	0.715697	0.534134
S9_43368859	9	121.406	VK195xVK303	0.763393	0.715697	0.534134
S9_43771762	9	124.246	VK195xVK303	0.475809	0.426727	0.302732
S9_44044496	9	125.702	VK195xVK303	0.341506	0.634776	0.625128
S9_44616086	9	127.715	VK195xVK303	0.655417	0.718221	0.908149
S9_44537234	9	127.715	VK195xVK303	0.655417	0.71822	0.908147
S9_44910817	9	133.131	VK195xVK303	1.07551	0.789924	0.905582
S9_44904411	9	133.131	VK195xVK303	1.07551	0.789924	0.905582
S9_44873770	9	133.131	VK195xVK303	1.07551	0.789924	0.905582
S9_45269018	9	134.635	VK195xVK303	0.721413	0.786765	0.762198
S9_45817527	9	135.158	VK195xVK303	0.651609	0.787034	0.773409
S9_46479346	9	138.578	VK195xVK303	0.456099	0.605327	0.790703
S9_46426055	9	138.578	VK195xVK303	0.456099	0.605327	0.790703
S9_46911436	9	138.578	VK195xVK303	0.456099	0.605327	0.790703
S9_46159869	9	138.859	VK195xVK303	0.456335	0.506955	0.911679
S9_52180237	9	145.459	VK195xVK303	1.20755	0.609845	0.836432
S9_51558090	9	145.692	VK195xVK303	1.24707	0.489224	0.882762
S9_51353308	9	145.692	VK195xVK303	1.24707	0.489224	0.882762
S9_51711389	9	145.692	VK195xVK303	1.24707	0.489224	0.882762
S9_105654508	9	152.232	VK195xVK303	0.504562	0.276625	0.249583
S9_105113772	9	152.232	VK195xVK303	0.504563	0.276625	0.249583
S9_105901996	9	153.794	VK195xVK303	0.449601	0.423059	0.254938
S9_108690458	9	156.395	VK195xVK303	0.955873	0.518896	0.753216
S9_108160850	9	156.395	VK195xVK303	0.949461	0.523353	0.751311
S9_108240337	9	156.395	VK195xVK303	0.949461	0.523353	0.751311
S9_109188545	9	159.479	VK195xVK303	1.31681	0.643562	1.29737
S9_109414092	9	159.479	VK195xVK303	1.31681	0.643563	1.29737
S9_53462917	9	163.127	VK195xVK303	1.03143	0.505594	0.819141
S9_74849354	9	164.133	VK195xVK303	1.00022	0.681289	1.16005
S9_71726353	9	165.36	VK195xVK303	1.02259	0.663282	1.09894
S9_70876221	9	165.772	VK195xVK303	1.01983	0.508966	0.810224
S9_70885966	9	165.772	VK195xVK303	1.01983	0.508966	0.810224
S9_69238070	9	168.216	VK195xVK303	0.538873	0.295198	0.789983
S9_68886818	9	168.216	VK195xVK303	0.538872	0.295198	0.789983
S9_67596186	9	169.839	VK195xVK303	0.540568	0.271282	0.917283
S9_66264330	9	171.051	VK195xVK303	0.58282	0.44657	0.780718
S9_65802383	9	171.051	VK195xVK303	0.582821	0.44657	0.780718
S9_65700255	9	171.051	VK195xVK303	0.582821	0.44657	0.780718
S9_66701741	9	171.051	VK195xVK303	0.582821	0.44657	0.780718
S9_65505530	9	171.433	VK195xVK303	0.493117	0.370342	0.636651
S9_65086621	9	172.636	VK195xVK303	0.391665	0.19897	0.525179
S9_64604672	9	172.964	VK195xVK303	0.460283	0.30786	0.486107
S9_62409656	9	175.407	VK195xVK303	0.386951	0.716443	0.66918
S9_62764376	9	175.407	VK195xVK303	0.38695	0.716443	0.669179
S9_61992549	9	176.348	VK195xVK303	0.316886	0.860938	0.783011
S9_62024321	9	176.348	VK195xVK303	0.316886	0.860937	0.78301
S9_60810543	9	179.444	VK195xVK303	0.18431	0.613882	0.193842
S9_60455140	9	179.444	VK195xVK303	0.18431	0.613881	0.193841
S9_59292921	9	183.607	VK195xVK303	0.183905	0.901863	0.435612
S9_59298008	9	183.607	VK195xVK303	0.183906	0.901864	0.435613
S9_59021570	9	184.746	VK195xVK303	0.246992	0.522357	0.39585
S9_54628301	9	189.386	VK195xVK303	0.70691	0.400699	0.781982
S9_58422266	9	189.386	VK195xVK303	0.706911	0.400699	0.781983
S9_58398242	9	189.386	VK195xVK303	0.706911	0.4007	0.781984
S9_54520836	9	189.386	VK195xVK303	0.706912	0.4007	0.781985
S9_54008692	9	189.386	VK195xVK303	0.706913	0.400701	0.781985
S9_53752134	9	189.386	VK195xVK303	0.706912	0.400701	0.781985
S9_80993779	9	189.796	VK195xVK303	0.790311	0.398019	0.785079
S9_55161223	9	192.348	VK195xVK303	0.398251	0.174087	0.236503
S9_55405147	9	192.348	VK195xVK303	0.398251	0.174087	0.236503
S9_56012361	9	194.104	VK195xVK303	0.227488	0.0785626	0.106053
S9_56162425	9	195.243	VK195xVK303	0.192275	0.00866262	0.0547181
S9_56299137	9	195.993	VK195xVK303	0.400836	0.014504	0.164333
S9_82542913	9	198.928	VK195xVK303	0.586732	0.252691	0.912891
S9_82381060	9	198.928	VK195xVK303	0.586733	0.252691	0.912893
S9_81336783	9	200.239	VK195xVK303	0.793624	0.370945	0.762508
S9_80574322	9	200.239	VK195xVK303	0.793625	0.370945	0.762508
S9_76473772	9	201.411	VK195xVK303	0.777839	0.417534	0.787832
S9_76300539	9	201.411	VK195xVK303	0.777839	0.417534	0.787832
S9_77242400	9	201.736	VK195xVK303	0.72479	0.410376	0.78799
S9_77223021	9	201.736	VK195xVK303	0.72479	0.410376	0.78799
S9_78920102	9	203.231	VK195xVK303	0.725906	0.590341	1.03
S9_78837838	9	203.231	VK195xVK303	0.725906	0.590341	1.03
S9_79408482	9	203.948	VK195xVK303	0.740573	0.73022	1.17357
S9_79481089	9	203.959	VK195xVK303	0.741786	0.730381	1.17238
S9_79862254	9	204.629	VK195xVK303	0.82028	0.728118	1.11613
S9_80445223	9	205.672	VK195xVK303	0.880187	0.535966	0.91983
S9_80481578	9	205.672	VK195xVK303	0.880188	0.535966	0.91983
S9_80169660	9	205.672	VK195xVK303	0.880188	0.535966	0.91983
S9_56842489	9	207.516	VK195xVK303	0.93657	0.327845	0.594211
S9_56795167	9	207.838	VK195xVK303	0.97499	0.325678	0.538463
S9_56526606	9	207.838	VK195xVK303	0.97499	0.325678	0.538463
S9_56799083	9	207.838	VK195xVK303	0.97499	0.325678	0.538463
S9_57023476	9	208.876	VK195xVK303	0.820031	0.326776	0.592616
S9_57411957	9	208.876	VK195xVK303	0.820031	0.326776	0.592616
S9_58441767	9	208.876	VK195xVK303	0.820031	0.326776	0.592616
S9_57898828	9	208.876	VK195xVK303	0.820031	0.326776	0.592616
S9_58302440	9	208.876	VK195xVK303	0.820031	0.326776	0.592616
S9_56987204	9	208.876	VK195xVK303	0.820032	0.326776	0.592616
S9_54670435	9	210.37	VK195xVK303	0.820077	0.407481	0.756394
S9_54247155	9	210.37	VK195xVK303	0.820077	0.407481	0.756394
S9_54408465	9	210.37	VK195xVK303	0.820077	0.407481	0.756394
S9_54403521	9	210.37	VK195xVK303	0.820076	0.407481	0.756394
S9_54140187	9	210.37	VK195xVK303	0.820077	0.407481	0.756394
S9_54181049	9	210.37	VK195xVK303	0.820077	0.407481	0.756394
S9_75600570	9	212.238	VK195xVK303	0.947763	0.586517	0.881157
S9_75204519	9	212.238	VK195xVK303	0.947765	0.586517	0.881157
S9_75150002	9	212.238	VK195xVK303	0.947766	0.586517	0.881157
S9_97117198	9	215.982	VK195xVK303	1.20544	0.400235	0.552826
S9_97122087	9	215.982	VK195xVK303	1.20544	0.400235	0.552826
S9_98481532	9	216.444	VK195xVK303	1.32923	0.433699	0.576704
S9_97458326	9	216.444	VK195xVK303	1.32923	0.433699	0.576704
S9_100279237	9	216.763	VK195xVK303	1.28245	0.408054	0.451208
S9_96297496	9	221.053	VK195xVK303	0.782188	0.371225	0.422193
S9_96329625	9	221.053	VK195xVK303	0.782188	0.371225	0.422193
S9_96398821	9	221.053	VK195xVK303	0.782188	0.371225	0.422193
S9_96063363	9	222.638	VK195xVK303	0.841335	0.579385	0.608325
S9_96138069	9	222.638	VK195xVK303	0.841335	0.579385	0.608325
S9_95694599	9	223.747	VK195xVK303	0.638498	0.609362	0.830934
S9_95711584	9	223.747	VK195xVK303	0.638498	0.609363	0.830937
S9_95835068	9	223.747	VK195xVK303	0.638498	0.609364	0.83094
S9_95660898	9	223.747	VK195xVK303	0.638498	0.609364	0.83094
S9_112196661	9	230.226	VK195xVK303	0.618941	0.196355	0.26257
S9_112286445	9	230.226	VK195xVK303	0.618941	0.196356	0.262571
S9_112288961	9	230.226	VK195xVK303	0.618941	0.196356	0.262571
S9_112189728	9	230.226	VK195xVK303	0.618917	0.196318	0.262517
S9_112230030	9	230.226	VK195xVK303	0.618917	0.196318	0.262516
S9_111743586	9	234.303	VK195xVK303	0.67352	0.59356	0.581774
S9_110755016	9	234.74	VK195xVK303	0.371183	0.50984	0.461747
S9_110556762	9	235.764	VK195xVK303	0.482061	0.516595	0.37189
S9_110304772	9	235.764	VK195xVK303	0.487372	0.502478	0.353318
S9_109708166	9	236.23	VK195xVK303	0.500489	0.395077	0.297617
S9_112413999	9	239.201	VK195xVK303	0.716815	0.151407	0.144643
S9_113249704	9	240.909	VK195xVK303	1.00649	0.231582	0.387041
S9_113147807	9	240.909	VK195xVK303	1.00649	0.231582	0.387041
S9_113431974	9	241.319	VK195xVK303	1.12499	0.219908	0.411526
S9_113585995	9	241.319	VK195xVK303	1.12499	0.219908	0.411526
S9_113682272	9	241.319	VK195xVK303	1.12499	0.219908	0.411527
S9_114010918	9	242.793	VK195xVK303	1.20159	0.165259	0.336584
S9_114234919	9	242.793	VK195xVK303	1.2016	0.165259	0.336584
S9_114028322	9	242.793	VK195xVK303	1.2016	0.165259	0.336584
S9_114660430	9	244.835	VK195xVK303	1.10605	0.159086	0.34598
S9_116878984	9	246.655	VK195xVK303	1.35753	0.293157	0.553158
S9_116767036	9	246.655	VK195xVK303	1.35753	0.293157	0.553158
S9_116956148	9	248.032	VK195xVK303	1.12433	0.197583	0.583903
S9_117071091	9	248.341	VK195xVK303	1.16364	0.24305	0.573248
S9_118513594	9	253.3	VK195xVK303	0.47097	0.209179	0.523699
S9_118663480	9	253.3	VK195xVK303	0.47097	0.209179	0.5237
S9_121585021	9	260.218	VK195xVK303	0.480389	0.0250933	0.307912
S9_121624537	9	260.492	VK195xVK303	0.414285	0.021564	0.321411
S9_121819951	9	261.214	VK195xVK303	0.407717	0.036057	0.330927
S9_121896283	9	261.214	VK195xVK303	0.407717	0.0360567	0.330928
S9_122068512	9	261.214	VK195xVK303	0.407717	0.0360564	0.330927
S9_122762773	9	262.907	VK195xVK303	0.235268	0.00254984	0.203942
S9_123307918	9	263.688	VK195xVK303	0.223302	0.0073971	0.0878553
S9_124803946	9	268.926	VK195xVK303	0.382219	0.145262	0.279792
S9_124557392	9	268.926	VK195xVK303	0.38222	0.145262	0.279792
S9_124331665	9	268.926	VK195xVK303	0.38222	0.145262	0.279792
S9_125017970	9	270.379	VK195xVK303	0.538099	0.373105	0.343024
S9_125102426	9	270.379	VK195xVK303	0.538099	0.373106	0.343024
S9_125929454	9	272.352	VK195xVK303	0.314354	0.137596	0.194401
S9_125555958	9	272.352	VK195xVK303	0.314354	0.137597	0.194401
S9_125520080	9	272.352	VK195xVK303	0.314354	0.137597	0.194401
S9_126025541	9	274.53	VK195xVK303	0.388205	0.0910781	0.164873
S9_126058791	9	275.287	VK195xVK303	0.449914	0.197268	0.208085
S9_126084321	9	275.287	VK195xVK303	0.449914	0.197268	0.208085
S9_127133353	9	280.299	VK195xVK303	0.57935	0.163162	0.164394
S9_127068181	9	280.299	VK195xVK303	0.57935	0.163162	0.164394
S9_129120858	9	284.525	VK195xVK303	0.413593	0.116375	0.101382
S9_129816231	9	285.943	VK195xVK303	0.323399	0.0711367	0.062269
S9_130280505	9	286.345	VK195xVK303	0.358417	0.031479	0.0324065
S9_131505621	9	289.988	VK195xVK303	0.174833	0.015651	0.0218313
S9_131909616	9	291.908	VK195xVK303	0.503883	0.0320104	0.0862253
S9_131937733	9	292.635	VK195xVK303	0.453712	0.017477	0.0728177
S9_131940074	9	292.635	VK195xVK303	0.453713	0.0174774	0.0728179
S9_131979426	9	293.117	VK195xVK303	0.189529	0.0273298	0.22556
S9_137766613	9	299.839	VK195xVK303	0.374779	0.100896	0.0107563
S9_137583232	9	299.839	VK195xVK303	0.374779	0.100896	0.0107563
S9_136183982	9	301.343	VK195xVK303	0.325263	0.338894	0.102157
S9_136226615	9	301.343	VK195xVK303	0.325263	0.338894	0.102157
S9_136314471	9	301.343	VK195xVK303	0.325263	0.338894	0.102157
S9_136100778	9	301.343	VK195xVK303	0.325263	0.338894	0.102157
S9_154360384	9	313.79	VK195xVK303	0.733841	0.728241	0.00582249
S9_154080404	9	313.79	VK195xVK303	0.733841	0.728241	0.0058225
S9_155325960	9	316.971	VK195xVK303	0.770028	0.834473	0.00309789
S9_167565085	9	330.423	VK195xVK303	0.303507	0.206967	0.544978
S9_167646550	9	330.423	VK195xVK303	0.303507	0.206967	0.544978
S9_167343585	9	330.888	VK195xVK303	0.227392	0.210235	0.522617
S9_167390564	9	330.888	VK195xVK303	0.227391	0.210234	0.522617
S9_166046851	9	333.346	VK195xVK303	0.134785	0.134828	0.133912
S9_164369764	9	335.85	VK195xVK303	0.464597	0.212579	0.106499
S9_164344198	9	335.85	VK195xVK303	0.464597	0.212579	0.106499
S9_164335646	9	336.189	VK195xVK303	0.397143	0.206234	0.0946256
S9_164006028	9	338.608	VK195xVK303	0.523772	0.365593	0.397279
S9_163849871	9	338.608	VK195xVK303	0.523772	0.365593	0.397279
S9_164248528	9	338.608	VK195xVK303	0.523772	0.365593	0.397279
S9_159535894	9	349.902	VK195xVK303	0.36531	0.0403235	0.416857
S9_159130318	9	349.902	VK195xVK303	0.36531	0.0403235	0.416857
S9_157656134	9	355.865	VK195xVK303	0.175314	0.0242066	0.362573
S9_157301530	9	359.625	VK195xVK303	0.215696	0.0825525	0.486551
S9_157318572	9	359.625	VK195xVK303	0.215697	0.0825526	0.486551
S9_157252272	9	360.453	VK195xVK303	0.396049	0.158187	0.592263
S9_157266248	9	360.453	VK195xVK303	0.396049	0.158187	0.592263
S9_156426304	9	363.528	VK195xVK303	0.209235	0.281832	0.24214
S9_163203358	9	371.324	VK195xVK303	0.308459	0.117641	0.499543
S9_163361859	9	371.324	VK195xVK303	0.308459	0.117641	0.499543
S9_163052329	9	373.683	VK195xVK303	0.150681	0.0484005	0.642026
S9_163066438	9	373.683	VK195xVK303	0.150681	0.0484004	0.642026
S9_162303213	9	377.573	VK195xVK303	0.175492	0.0275756	0.39149
S9_162214335	9	377.573	VK195xVK303	0.175491	0.0275752	0.39149
S9_162206256	9	377.573	VK195xVK303	0.175491	0.0275752	0.39149
S9_162235414	9	377.573	VK195xVK303	0.175498	0.0275833	0.391481
S9_162287484	9	377.573	VK195xVK303	0.1755	0.0275832	0.391487
S9_162324758	9	377.573	VK195xVK303	0.1755	0.0275831	0.391486
S9_162927103	9	378.696	VK195xVK303	0.158803	0.0272411	0.43299
S9_169237515	9	383.413	VK195xVK303	0.07854	0.0668163	0.356639
S9_169080717	9	383.413	VK195xVK303	0.0785399	0.0668162	0.356639
S9_168562064	9	383.413	VK195xVK303	0.0785398	0.0668161	0.356638
S9_168802179	9	383.413	VK195xVK303	0.0785398	0.0668161	0.356638
S9_168706728	9	383.413	VK195xVK303	0.0785398	0.0668161	0.356638
S9_169694554	9	385.541	VK195xVK303	0.160494	0.148646	0.314537
S9_169694620	9	385.541	VK195xVK303	0.160494	0.148646	0.314537
S9_169876089	9	385.541	VK195xVK303	0.160494	0.148646	0.314537
S9_170056792	9	385.994	VK195xVK303	0.151174	0.147025	0.315569
S9_169600366	9	385.994	VK195xVK303	0.151174	0.147025	0.315569
S9_170420280	9	386.976	VK195xVK303	0.14164	0.0886417	0.225465
S9_170679697	9	388.882	VK195xVK303	0.717323	0.41269	0.639319
S9_170846369	9	388.882	VK195xVK303	0.730806	0.417277	0.663172
S9_170775898	9	388.882	VK195xVK303	0.730807	0.417277	0.663173
S9_170832327	9	388.882	VK195xVK303	0.730807	0.417277	0.663175
S9_171297982	9	390.392	VK195xVK303	0.791421	0.393799	0.749505
S9_171339928	9	390.823	VK195xVK303	0.770151	0.397046	0.775993
S9_171665073	9	392.059	VK195xVK303	0.326822	0.192507	0.351567
S9_172823598	9	392.059	VK195xVK303	0.326821	0.192507	0.351566
S9_171835592	9	392.059	VK195xVK303	0.32682	0.192507	0.351566
S9_172992212	9	393.373	VK195xVK303	0.253801	0.133041	0.383496
S9_174202664	9	396.207	VK195xVK303	0.39282	0.0987677	0.595814
S9_174274683	9	396.441	VK195xVK303	0.403765	0.0722072	0.613773
S9_174246080	9	396.441	VK195xVK303	0.403765	0.0722072	0.613774
S9_174356466	9	396.807	VK195xVK303	0.454029	0.0673494	0.571976
S9_175461089	9	397.14	VK195xVK303	0.500665	0.125113	0.727995
S9_173243626	9	399.48	VK195xVK303	0.285118	0.128391	0.348734
S9_173727254	9	401.698	VK195xVK303	0.359308	0.158307	0.222385
S9_173642900	9	401.698	VK195xVK303	0.359308	0.158307	0.222385
S9_173601135	9	401.698	VK195xVK303	0.359308	0.158307	0.222385
S9_176255298	9	407.492	VK195xVK303	0.741238	0.290108	0.40356
S9_176255763	9	407.492	VK195xVK303	0.741238	0.290109	0.40356
S9_176404503	9	407.893	VK195xVK303	0.672165	0.284534	0.431718
S9_176436727	9	407.893	VK195xVK303	0.672166	0.284534	0.431718
S9_176611899	9	408.296	VK195xVK303	0.615347	0.334838	0.458254
S9_176949713	9	410.036	VK195xVK303	0.676595	0.404091	0.526901
S9_176910823	9	410.036	VK195xVK303	0.676595	0.404092	0.526901
S9_177183389	9	412.968	VK195xVK303	1.53241	0.741307	0.801373
S9_179044476	9	415.837	VK195xVK303	1.04421	0.318536	0.410995
S10_5140489	10	0	VK195xVK303	1.39946	1.28637	0.178571
S10_5097140	10	1e-05	VK195xVK303	1.39946	1.28637	0.178571
S10_4887293	10	2e-05	VK195xVK303	1.39946	1.28637	0.178571
S10_5457440	10	0.364909	VK195xVK303	1.51038	1.42954	0.188258
S10_7322871	10	6.57224	VK195xVK303	1.06536	1.41258	0.558505
S10_7212369	10	6.57225	VK195xVK303	1.06536	1.41258	0.558505
S10_7185021	10	6.57226	VK195xVK303	1.06536	1.41258	0.558505
S10_6714898	10	9.27375	VK195xVK303	1.30371	1.71052	1.0226
S10_6845633	10	9.27376	VK195xVK303	1.30371	1.71052	1.0226
S10_6839934	10	9.27377	VK195xVK303	1.30371	1.71052	1.0226
S10_7784062	10	13.9991	VK195xVK303	0.931824	1.18714	0.422958
S10_7733621	10	13.9991	VK195xVK303	0.931824	1.18714	0.422957
S10_7874097	10	15.2789	VK195xVK303	0.715758	0.888157	0.408707
S10_8710959	10	20.1515	VK195xVK303	1.01766	0.744167	0.458381
S10_8557549	10	20.1515	VK195xVK303	1.01766	0.744167	0.458381
S10_8878099	10	20.9253	VK195xVK303	1.07312	0.915593	0.724204
S10_9240803	10	22.6537	VK195xVK303	1.31526	0.980004	0.270401
S10_9722007	10	24.8667	VK195xVK303	1.21093	1.05096	0.423549
S10_9762110	10	24.8667	VK195xVK303	1.21093	1.05096	0.423549
S10_10256147	10	25.7317	VK195xVK303	1.20595	1.22322	0.652515
S10_10430952	10	25.7317	VK195xVK303	1.20595	1.22322	0.652517
S10_10679935	10	28.3704	VK195xVK303	1.64635	1.25678	0.979909
S10_11201107	10	38.6804	VK195xVK303	1.51968	0.581038	0.225961
S10_11258479	10	38.6805	VK195xVK303	1.51968	0.581038	0.225961
S10_11577242	10	45.3628	VK195xVK303	1.3739	0.72447	0.0563329
S10_11649240	10	45.3628	VK195xVK303	1.3739	0.72447	0.0563327
S10_12468731	10	46.7745	VK195xVK303	1.32599	0.624249	0.0366125
S10_12282876	10	46.7745	VK195xVK303	1.32599	0.624249	0.0366126
S10_12714704	10	46.7745	VK195xVK303	1.32599	0.624249	0.0366126
S10_17632068	10	54.683	VK195xVK303	2.22117	1.20017	0.962397
S10_17839286	10	54.6831	VK195xVK303	2.22117	1.20017	0.962397
S10_17369383	10	56.413	VK195xVK303	2.15324	1.48198	1.2164
S10_17407961	10	56.413	VK195xVK303	2.15324	1.48198	1.2164
S10_17241441	10	56.413	VK195xVK303	2.15324	1.48198	1.2164
S10_16903874	10	58.2191	VK195xVK303	1.72436	1.1487	1.08919
S10_16823270	10	58.2191	VK195xVK303	1.72436	1.1487	1.08919
S10_20805034	10	67.2349	VK195xVK303	1.35248	0.643525	0.00130221
S10_21725644	10	73.9896	VK195xVK303	0.782222	0.0492403	0.658655
S10_21722950	10	73.9897	VK195xVK303	0.782222	0.0492402	0.658655
S10_21863160	10	77.8554	VK195xVK303	0.535077	0.0515614	0.658846
S10_21773237	10	77.8554	VK195xVK303	0.535077	0.0515614	0.658847
S10_22233606	10	86.7972	VK195xVK303	0.64733	0.188175	0.0545408
S10_22935061	10	86.7972	VK195xVK303	0.64733	0.188175	0.0545408
S10_28589422	10	103.489	VK195xVK303	0.410998	0.0156636	0.492248
S10_28426024	10	103.489	VK195xVK303	0.410997	0.0156636	0.492248
S10_27755339	10	104.479	VK195xVK303	0.759478	0.0441888	0.328947
S10_27763481	10	104.479	VK195xVK303	0.752071	0.0453164	0.326944
S10_28015196	10	104.479	VK195xVK303	0.703356	0.0359561	0.299512
S10_28043534	10	104.479	VK195xVK303	0.703353	0.0359555	0.29951
S10_26117181	10	107.563	VK195xVK303	0.217206	0.054379	0.425612
S10_26398421	10	107.922	VK195xVK303	0.308434	0.00480731	0.291386
S10_26353785	10	107.922	VK195xVK303	0.308434	0.00480731	0.291386
S10_26797691	10	109.321	VK195xVK303	0.453786	0.00344644	0.280572
S10_26797160	10	109.321	VK195xVK303	0.453787	0.00344645	0.280572
S10_27171646	10	110.087	VK195xVK303	0.492878	0.0262058	0.302804
S10_27370762	10	110.087	VK195xVK303	0.492879	0.0262059	0.302805
S10_29004997	10	113.316	VK195xVK303	0.914139	0.0718809	0.165998
S10_28955748	10	113.316	VK195xVK303	0.914137	0.0718803	0.166
S10_28846869	10	113.316	VK195xVK303	0.885219	0.0690601	0.191349
S10_28890301	10	113.316	VK195xVK303	0.885218	0.0690603	0.191351
S10_29377513	10	115.165	VK195xVK303	0.680073	0.160383	0.42191
S10_29260547	10	115.165	VK195xVK303	0.680073	0.160384	0.421911
S10_29192203	10	115.165	VK195xVK303	0.680073	0.160384	0.421912
S10_30632975	10	117.493	VK195xVK303	0.846912	0.175638	0.137045
S10_30402478	10	117.493	VK195xVK303	0.846912	0.175638	0.137045
S10_36308739	10	120.944	VK195xVK303	0.672979	0.364652	0.66745
S10_35088193	10	123.455	VK195xVK303	0.125847	0.0757791	0.516941
S10_34905507	10	123.455	VK195xVK303	0.125847	0.075779	0.516941
S10_35522159	10	124.07	VK195xVK303	0.44833	0.248485	0.654811
S10_37536344	10	127.692	VK195xVK303	1.04706	0.238177	0.868671
S10_37447025	10	127.692	VK195xVK303	1.04706	0.238177	0.868671
S10_37035181	10	127.692	VK195xVK303	1.04706	0.238177	0.868671
S10_38522152	10	132.647	VK195xVK303	0.887008	0.394678	1.19504
S10_38664306	10	132.647	VK195xVK303	0.887008	0.394678	1.19504
S10_38761257	10	134.189	VK195xVK303	0.765212	0.248871	0.812434
S10_38797496	10	134.51	VK195xVK303	0.804639	0.366149	0.974738
S10_31412936	10	140.601	VK195xVK303	1.15556	0.233368	0.168641
S10_32016714	10	141.855	VK195xVK303	1.13882	0.27324	0.438261
S10_31984764	10	141.855	VK195xVK303	1.13882	0.27324	0.438262
S10_31894785	10	141.855	VK195xVK303	1.13882	0.27324	0.438263
S10_34062644	10	148.236	VK195xVK303	1.1792	0.27369	1.02391
S10_33814832	10	148.236	VK195xVK303	1.1792	0.273689	1.02391
S10_33996856	10	148.236	VK195xVK303	1.1792	0.273689	1.02391
S10_46229600	10	157.88	VK195xVK303	1.22081	0.560126	1.02215
S10_45160971	10	158.379	VK195xVK303	1.22921	0.498807	1.03099
S10_44399969	10	164.452	VK195xVK303	1.12563	0.373237	1.4695
S10_44638154	10	164.452	VK195xVK303	1.12563	0.373237	1.4695
S10_44671538	10	164.452	VK195xVK303	1.12563	0.373237	1.4695
S10_42925003	10	169.684	VK195xVK303	0.66279	0.401813	1.23979
S10_42932828	10	169.684	VK195xVK303	0.66279	0.401814	1.23979
S10_41217019	10	173.924	VK195xVK303	0.335153	0.0143108	0.0548333
S10_41440388	10	173.924	VK195xVK303	0.335153	0.0143107	0.0548332
S10_40320878	10	176.624	VK195xVK303	0.355215	0.176958	0.421109
S10_39929743	10	177.258	VK195xVK303	0.560233	0.306138	0.442243
S10_39856484	10	177.258	VK195xVK303	0.560233	0.306138	0.442242
S10_39904527	10	177.258	VK195xVK303	0.560233	0.306138	0.442242
S10_39586003	10	179.468	VK195xVK303	0.623384	0.144631	0.215683
S10_39419637	10	179.468	VK195xVK303	0.623385	0.14463	0.215682
S10_39406713	10	179.468	VK195xVK303	0.623385	0.14463	0.215681
S10_109523153	10	183.237	VK195xVK303	0.563824	0.474597	1.07734
S10_109262008	10	183.354	VK195xVK303	0.918885	0.607043	1.28666
S10_133721063	10	186.052	VK195xVK303	0.619135	0.581203	1.8444
S10_135977828	10	186.052	VK195xVK303	0.619139	0.581205	1.8444
S10_133284165	10	186.99	VK195xVK303	0.629966	0.350985	1.0352
S10_133277207	10	186.99	VK195xVK303	0.629968	0.350991	1.0352
S10_133838356	10	186.99	VK195xVK303	0.694311	0.460105	1.09281
S10_133638810	10	186.99	VK195xVK303	0.694315	0.460111	1.09281
S10_133501035	10	186.99	VK195xVK303	0.694315	0.460111	1.09281
S10_134536474	10	186.99	VK195xVK303	0.693791	0.459259	1.09362
S10_133692237	10	186.99	VK195xVK303	0.693791	0.459259	1.09362
S10_132207093	10	201.245	VK195xVK303	0.725136	0.353273	0.914798
S10_132148359	10	201.245	VK195xVK303	0.725136	0.353273	0.914799
S10_131841846	10	202.578	VK195xVK303	0.756883	0.386623	0.90405
S10_131067533	10	213.442	VK195xVK303	0.746189	0.316144	0.650326
S10_131277705	10	213.442	VK195xVK303	0.746189	0.316144	0.650326
S10_130859802	10	214.283	VK195xVK303	0.615212	0.341537	0.523615
S10_130477027	10	215.142	VK195xVK303	0.329124	0.343871	0.569756
S10_130368764	10	215.142	VK195xVK303	0.329121	0.343869	0.569755
S10_130466779	10	215.142	VK195xVK303	0.329122	0.343869	0.569755
S10_130517512	10	215.142	VK195xVK303	0.329122	0.343869	0.569754
S10_107129100	10	218.692	VK195xVK303	0.272298	0.336275	0.499569
S10_107437606	10	218.692	VK195xVK303	0.272298	0.336275	0.499569
S10_107134078	10	218.692	VK195xVK303	0.272298	0.336275	0.499569
S10_107351006	10	218.692	VK195xVK303	0.272298	0.336275	0.499569
S10_107835852	10	220.523	VK195xVK303	0.563556	0.782624	1.56389
S10_107698695	10	220.523	VK195xVK303	0.563556	0.782625	1.5639
S10_107656306	10	220.523	VK195xVK303	0.563556	0.782626	1.5639
S10_107855994	10	220.523	VK195xVK303	0.563556	0.782627	1.5639
S10_107841671	10	220.523	VK195xVK303	0.563557	0.782628	1.56391
S10_109083158	10	221.668	VK195xVK303	0.323127	0.637524	1.45772
S10_108607579	10	222.161	VK195xVK303	0.339993	0.664479	1.53671
S10_108379979	10	222.957	VK195xVK303	0.2113	0.53597	1.42616
S10_108463298	10	222.957	VK195xVK303	0.211301	0.53597	1.42616
S10_108261983	10	223.166	VK195xVK303	0.201795	0.562448	1.57336
S10_114752064	10	226.787	VK195xVK303	0.669573	0.552272	1.20439
S10_114648627	10	226.787	VK195xVK303	0.669573	0.552272	1.20439
S10_114612936	10	226.787	VK195xVK303	0.669573	0.552272	1.20439
S10_109694205	10	230.83	VK195xVK303	0.489372	0.742802	1.71151
S10_109668099	10	230.83	VK195xVK303	0.489373	0.742803	1.71151
S10_109668603	10	230.83	VK195xVK303	0.489373	0.742803	1.71151
S10_109821045	10	238.514	VK195xVK303	1.24011	0.106517	0.0125388
S10_109849141	10	238.514	VK195xVK303	1.24011	0.106517	0.0125389
S10_109998213	10	247.312	VK195xVK303	0.739233	0.78324	0.510933
S10_110215294	10	247.582	VK195xVK303	0.440595	0.676173	0.50869
S10_110135935	10	247.582	VK195xVK303	0.440595	0.676173	0.50869
S10_110339045	10	248.193	VK195xVK303	0.500335	0.734121	0.546634
S10_110441633	10	249.478	VK195xVK303	0.435379	0.432057	0.426095
S10_110882612	10	251.246	VK195xVK303	0.753852	0.423358	0.847877
S10_110592744	10	251.246	VK195xVK303	0.753852	0.423359	0.847878
S10_111271965	10	252.852	VK195xVK303	0.77744	0.396859	0.903254
S10_111503422	10	253.399	VK195xVK303	0.838956	0.328771	0.631018
S10_111495225	10	253.399	VK195xVK303	0.838956	0.328771	0.631018
S10_111604796	10	254.229	VK195xVK303	1.04505	0.339465	0.733293
S10_112149466	10	255.002	VK195xVK303	0.771083	0.306319	1.03902
S10_112050474	10	255.002	VK195xVK303	0.771083	0.306319	1.03902
S10_122871917	10	257.711	VK195xVK303	0.526714	0.355388	1.3809
S10_122886604	10	257.711	VK195xVK303	0.526714	0.355388	1.3809
S10_122399429	10	257.711	VK195xVK303	0.526715	0.355387	1.3809
S10_122766542	10	257.711	VK195xVK303	0.526715	0.355387	1.3809
S10_120174092	10	258.128	VK195xVK303	0.468	0.332093	1.37689
S10_121954322	10	258.128	VK195xVK303	0.468	0.332094	1.37689
S10_119924823	10	258.477	VK195xVK303	0.468255	0.465881	1.26613
S10_130358363	10	260.708	VK195xVK303	0.383722	0.434611	0.699394
S10_129788546	10	262.467	VK195xVK303	0.214917	0.284365	0.833484
S10_129858692	10	262.467	VK195xVK303	0.214917	0.284364	0.833484
S10_129611662	10	263.955	VK195xVK303	0.102755	0.24281	1.44834
S10_129131853	10	264.364	VK195xVK303	0.261503	0.292289	1.43507
S10_127347520	10	266.397	VK195xVK303	0.0234909	0.233187	1.45712
S10_127552273	10	266.397	VK195xVK303	0.0234909	0.233187	1.45712
S10_125515808	10	272.115	VK195xVK303	0.347306	0.317083	1.31041
S10_125949675	10	272.115	VK195xVK303	0.347307	0.317084	1.31041
S10_125799810	10	272.115	VK195xVK303	0.347307	0.317084	1.31041
S10_125888226	10	272.115	VK195xVK303	0.347307	0.317084	1.31041
S10_126131599	10	272.115	VK195xVK303	0.347307	0.317084	1.31041
S10_124763383	10	274.206	VK195xVK303	0.290943	0.194752	1.11988
S10_124376195	10	274.506	VK195xVK303	0.30784	0.309698	1.21873
S10_136746898	10	278.562	VK195xVK303	0.688199	0.445929	1.35187
S10_136649396	10	278.562	VK195xVK303	0.688198	0.445929	1.35187
S10_137294132	10	278.562	VK195xVK303	0.688195	0.44593	1.35187
S10_137750312	10	281.353	VK195xVK303	0.697043	0.468345	1.32075
S10_137781146	10	281.353	VK195xVK303	0.697044	0.468345	1.32075
S10_137782707	10	281.353	VK195xVK303	0.697044	0.468345	1.32075
S10_139165871	10	286.24	VK195xVK303	0.485407	0.574468	1.53514
S10_139174721	10	286.24	VK195xVK303	0.485407	0.574468	1.53514
S10_139239778	10	286.626	VK195xVK303	0.358203	0.57575	1.55199
S10_139353314	10	288.579	VK195xVK303	0.342163	0.230301	0.96926
S10_139382842	10	288.727	VK195xVK303	0.341788	0.146591	0.830762
S10_142207489	10	298.792	VK195xVK303	0.165387	0.0163956	0.392577
S10_142209221	10	298.792	VK195xVK303	0.165387	0.0163957	0.392578
S10_142336595	10	300.295	VK195xVK303	0.170432	0.207184	1.08709
S10_142461247	10	300.295	VK195xVK303	0.170433	0.207185	1.0871
S10_143007803	10	303.109	VK195xVK303	0.3165	0.318617	1.04865
S10_143235358	10	306.703	VK195xVK303	0.772611	0.221677	0.788929
S10_143237131	10	306.703	VK195xVK303	0.772611	0.221676	0.788928
S10_144390717	10	306.703	VK195xVK303	0.77261	0.221676	0.788928
S10_144795592	10	307.829	VK195xVK303	0.697758	0.264813	0.791824
S10_144959990	10	307.829	VK195xVK303	0.697757	0.264813	0.791823
S10_145345060	10	310.254	VK195xVK303	0.516901	0.293761	0.966972
S10_145274218	10	310.254	VK195xVK303	0.516901	0.293761	0.966972
S10_145365502	10	310.254	VK195xVK303	0.516901	0.293761	0.966972
S10_145521262	10	310.74	VK195xVK303	0.551841	0.335159	1.00311
S10_145440770	10	310.74	VK195xVK303	0.55184	0.335159	1.00311
S10_146108087	10	312.23	VK195xVK303	0.165011	0.364168	1.07742
S10_145733102	10	312.23	VK195xVK303	0.165009	0.364167	1.07742
S10_146286831	10	312.23	VK195xVK303	0.165007	0.364166	1.07742
S10_146569404	10	312.23	VK195xVK303	0.165006	0.364166	1.07742
S10_146945968	10	312.702	VK195xVK303	0.0515091	0.339604	0.993575
S10_149970302	10	316.742	VK195xVK303	0.160398	0.134462	0.0842435
S10_149893850	10	316.742	VK195xVK303	0.160398	0.134462	0.0842436
S10_150084979	10	316.742	VK195xVK303	0.160399	0.134461	0.0842435
S10_151736950	10	318.388	VK195xVK303	0.40388	0.0528084	0.0311337
S10_151619942	10	318.388	VK195xVK303	0.40388	0.0528085	0.0311337
S10_152053989	10	318.388	VK195xVK303	0.40388	0.0528087	0.0311338
S10_151741992	10	318.388	VK195xVK303	0.40388	0.0528087	0.0311339
S10_155142792	10	319.587	VK195xVK303	0.398326	0.0711635	0.0445387
S10_155229634	10	319.587	VK195xVK303	0.398325	0.0711635	0.0445388
S10_154390016	10	319.891	VK195xVK303	0.366414	0.183307	0.0736302
S10_155570696	10	319.891	VK195xVK303	0.366414	0.183307	0.0736303
S10_154525094	10	319.891	VK195xVK303	0.366414	0.183307	0.0736305
S10_159851346	10	325.898	VK195xVK303	0.483596	0.201101	0.407945
S10_159999764	10	326.085	VK195xVK303	0.487192	0.200207	0.391434
S10_160005006	10	326.085	VK195xVK303	0.487192	0.200207	0.391434
S10_160025295	10	326.085	VK195xVK303	0.487191	0.200207	0.391434
S10_158866963	10	327.634	VK195xVK303	0.41566	0.249608	0.446474
S10_156296719	10	329.465	VK195xVK303	0.222648	0.412739	0.525249
S10_156092928	10	329.465	VK195xVK303	0.222648	0.412739	0.525249
S10_157096602	10	331.332	VK195xVK303	0.325332	0.463844	0.798124
S10_156540966	10	331.388	VK195xVK303	0.323724	0.461212	0.811715
S10_156415533	10	331.388	VK195xVK303	0.323724	0.461212	0.811715
S10_165320908	10	342.073	VK195xVK303	0.822214	0.352256	0.199808
S10_165307636	10	342.073	VK195xVK303	0.822215	0.352257	0.199807
S10_165309544	10	342.073	VK195xVK303	0.822215	0.352257	0.199807
S10_165209848	10	342.785	VK195xVK303	0.778174	0.359828	0.248862
S10_162918910	10	351.571	VK195xVK303	1.21041	0.104591	0.0843989
S10_162820395	10	351.571	VK195xVK303	1.21041	0.104591	0.0843989
S10_163727245	10	357.947	VK195xVK303	0.576961	0.404603	0.586412
S10_163962689	10	357.947	VK195xVK303	0.57696	0.404603	0.586412
S10_169468246	10	374.473	VK195xVK303	1.30598	0.424113	0.225923
S10_168735633	10	374.473	VK195xVK303	1.30598	0.424113	0.225923
S10_168492632	10	374.473	VK195xVK303	1.30598	0.424113	0.225923
S11_181002816	11	0	VK195xVK303	0.392771	0.385785	0.227644
S11_179961073	11	0.529296	VK195xVK303	0.36027	0.208962	0.136617
S11_179204526	11	2.41219	VK195xVK303	0.209806	0.16173	0.203947
S11_178792277	11	2.4122	VK195xVK303	0.209806	0.161731	0.203947
S11_175493444	11	14.0029	VK195xVK303	0.431024	0.41335	0.356663
S11_175730811	11	14.0029	VK195xVK303	0.431024	0.41335	0.356663
S11_175195129	11	14.0029	VK195xVK303	0.43171	0.413605	0.356982
S11_7847070	11	49.495	VK195xVK303	0.459846	0.297984	0.323353
S11_7672440	11	49.495	VK195xVK303	0.459303	0.297917	0.323378
S11_7593145	11	49.8576	VK195xVK303	0.528875	0.384003	0.335237
S11_7306925	11	50.2651	VK195xVK303	0.473055	0.35232	0.219147
S11_7506666	11	50.2651	VK195xVK303	0.473054	0.352322	0.219147
S11_9965274	11	61.9756	VK195xVK303	0.138569	0.40911	0.579873
S11_10313209	11	63.4203	VK195xVK303	0.0317474	0.331743	0.444472
S11_12525679	11	71.4054	VK195xVK303	0.0285084	0.223138	0.128748
S11_12527248	11	71.4054	VK195xVK303	0.0285084	0.223138	0.128748
[truncated: 3,956 more rows]
